# Supplementary material for: miR-130a and miR-145 reprogram Gr-1+CD11b+ myeloid cells and inhibit tumor metastasis through improved host immunity
Source: Nat Commun. 2018 Jul 4;9:2611. doi: 10.1038/s41467-018-05023-9 (PMC6031699; doi:10.1038/s41467-018-05023-9)
Supplement: Supplementary file 4 — Supplementary Data 1 [file 41467_2018_5023_MOESM4_ESM.xlsx]

## Sheet: Gene expression array data
Supplementary Data 1: List of differentially expressed genes in Gr-1+CD11b+ myeloid cells under tumor condition
Probe Set ID	Fold change([Tu] vs [Healthy])	Regulation([Tu] vs [Healthy])	Unigene(Avadis)	Gene Symbol
161828_r_at	121.191	up
162116_r_at	114.68	up	Mm.28131	Derl2
161550_r_at	91.1122	up	Mm.262053	Vcp
161020_r_at	86.5775	up	Mm.288785	Rc3h2
161527_r_at	71.9727	up	Mm.250419	Ccni
160401_r_at	68.2848	up	Mm.272551	Cnot7
161692_r_at	63.985	up
162136_r_at	54.4409	up
93204_r_at	52.9196	up	Mm.112824	Foxn2
162059_r_at	43.078	up	Mm.329277	Usp14
160606_r_at	39.5286	up	Mm.1421	Adamts1
162126_r_at	30.5322	up	Mm.328476	Rps6ka3
161418_r_at	25.5904	up	Mm.31387	Nr5a1
162141_r_at	25.4931	up	Mm.397471	Rab2a
162010_r_at	24.5348	up	Mm.209903	Atf2
161438_r_at	23.9662	up
161175_r_at	23.2574	up		Krt81
101203_r_at	22.8006	up	Mm.5222	Srrm2
99341_r_at	21.2169	up		9130016M20Rik
98500_at	20.1175	up	Mm.289824	Il1rl1
95771_i_at	19.7488	up	Mm.86755	Fzd4
161091_r_at	19.5137	up
161643_i_at	19.2862	up	Mm.268930	Cln3
92200_at	18.9873	up	Mm.3407	Adcyap1
94921_i_at	18.711	up	Mm.254704	Pnpo
100120_at	18.0567	up	Mm.4691	Nid1
160919_r_at	17.1416	up	Mm.6904	Fgfr3
93568_i_at	16.6725	up	Mm.432066	2610042L04Rik /// ENSMUSG00000068790 /// Gm10128 /// Gm2897 /// Gm3002 /// Gm3373 /// Gm3558 /// Gm3642 /// Gm3696 /// Gm8348
161691_at	16.4152	up	Mm.2152	Htatsf1
161553_i_at	15.9931	up	Mm.5324	A030009H04Rik
162130_r_at	15.4132	up	Mm.368982	Sult1a1
93640_s_at	15.0848	up	Mm.78551	Tex21
160662_r_at	15.0845	up	Mm.329287	Gata6
161488_r_at	15.0268	up	Mm.26775	Mrpl36
161420_r_at	13.9583	up
96892_at	13.9052	up	Mm.121265	Psma1
103045_at	13.8296	up	Mm.16366	Mtcp1
161741_r_at	13.7719	up	Mm.292401	Zfp503
93645_at	13.6189	up	Mm.7956	Rgs7
162291_r_at	13.1228	up	Mm.254845	Tmem168
102192_r_at	13.0798	up	Mm.334199	Acsm3
161529_r_at	13.0738	up	Mm.4425	Cldn11
162111_r_at	13.0347	up	Mm.28427	Rprd1a
92567_at	13.0161	up	Mm.10299	Col5a2
97107_at	12.622	up	Mm.255401	Mterfd3
160984_r_at	12.6075	up	Mm.259105	Odf2l
162179_r_at	12.5621	up
92228_at	12.3346	up	Mm.34637	Ctnna2
161671_at	12.2712	up
104461_at	12.1716	up	Mm.260521	Pik3ca
161607_r_at	12.075	up	Mm.25652	Gjb6
94664_at	11.8583	up	Mm.24486	Irs3
96912_s_at	11.79	up	Mm.30144	Ctla2a /// Ctla2b
161516_r_at	11.7813	up	Mm.266767	Vapa
104454_at	11.6641	up	Mm.2950	Pms2
93674_at	11.4897	up	Mm.8142	Fgd1
160985_at	11.4601	up	Mm.25097	4930579C15Rik
160843_at	11.1656	up	Mm.188432	Spin1
104589_at	10.9724	up	Mm.387220	C80913
98824_at	10.8728	up	Mm.476433	Irs1
95431_at	10.8396	up	Mm.213292	Tomm70a
94151_at	10.7409	up	Mm.214755	Pip
96784_at	10.4793	up	Mm.282751	Anln
96700_r_at	10.4464	up	Mm.233009	Rap1b
95984_at	10.4353	up		C79468
100049_at	10.2942	up	Mm.4438	Hmga1
104264_at	10.2557	up	Mm.439825	Lrba
98417_at	10.2079	up	Mm.33996	Mx1
160470_at	10.114	up	Mm.274601	Mrps5
97165_r_at	10.0786	up		D2Ertd93e
97309_at	9.9267	up	Mm.180337	St13
101028_i_at	9.82048	up	Mm.686	Actc1
161334_r_at	9.61141	up	Mm.26852	Zfp277
104658_at	9.54742	up	Mm.149720	Lifr
94657_at	9.53157	up		D8Wsu26e
93469_at	9.52079	up	Mm.6972	Ephb3
103618_at	9.44951	up	Mm.316438	Ckmt2
98925_at	9.43276	up	Mm.28643	Vamp2
104401_at	9.41394	up		Zfp865
92202_g_at	9.30319	up	Mm.457803	Zbtb16
95886_g_at	9.28485	up	Mm.132238	Crebbp
104175_at	9.28225	up	Mm.27256	Dlg4
100669_at	9.2506	up
161423_r_at	9.24028	up
100452_at	9.08586	up	Mm.4847	Klf1
161437_f_at	9.07834	up	Mm.2821	6530401N04Rik
104324_at	9.07554	up	Mm.22453	Tardbp
160441_at	9.03533	up	Mm.36666	Ceacam11
161513_r_at	8.9482	up	Mm.73777	Chmp1b
98327_at	8.89221	up	Mm.445421
102146_at	8.88776	up	Mm.268003	Insr
98866_at	8.76353	up	Mm.439763	Dlx6
101206_at	8.75607	up	Mm.391630
161364_f_at	8.71231	up	Mm.318259	Faf1
161416_r_at	8.67979	up	Mm.40370	Trove2
162054_r_at	8.61547	up	Mm.271985	Snapc3
101646_at	8.60261	up	Mm.362054	Pigq
95668_at	8.58481	up	Mm.29580	Stmn2
92737_at	8.56544	up	Mm.4677	Irf4
104591_g_at	8.55004	up	Mm.24001	Mef2c
92929_at	8.54214	up	Mm.4872	Cyct
97418_at	8.52038	up	Mm.29981	Bhmt2
98764_at	8.4759	up	Mm.247154	A230006K03Rik
92678_at	8.45315	up	Mm.291723	Ddx25
95404_at	8.42542	up	Mm.200859	Pafah1b2
161809_r_at	8.42181	up	Mm.21281	Rnf4
94825_at	8.41174	up	Mm.478340	Plaa
161314_r_at	8.40757	up	Mm.271956	Ubr4
93677_at	8.40608	up	Mm.391515	Klrd1
100307_at	8.38572	up	Mm.9394	Nfix
104638_at	8.378	up	Mm.261071	Art1
160472_r_at	8.35233	up	Mm.422686	Tmeff1
161123_i_at	8.33949	up	Mm.116649	Nek1
94166_g_at	8.20765	up	Mm.1283	Ccl1
92614_at	8.19637	up	Mm.110	Id3
92724_at	8.19412	up	Mm.237064	Hnrnpa1
102110_at	8.1706	up
102796_at	8.16597	up	Mm.1406	Npm3
96196_i_at	8.13978	up	Mm.246237	Tox4
162382_f_at	8.1107	up	Mm.434411	Ccs
161079_at	8.09795	up	Mm.474510	Naalad2
101839_at	8.09453	up	Mm.333010	1700074P13Rik
161899_f_at	8.0815	up	Mm.391375	Lat2
100133_at	8.07382	up	Mm.4848	Fyn
96756_at	7.98369	up	Mm.204831	Ndufaf4
96926_at	7.9137	up	Mm.30162	Smoc2
93414_at	7.90555	up	Mm.146649	Abcb1b
103623_at	7.89474	up	Mm.20271	Fbn2
161440_r_at	7.87315	up	Mm.247844	Suv420h2
160972_at	7.84644	up	Mm.379809	Serpinb9e
95906_at	7.83312	up		Mir425
160373_i_at	7.78208	up	Mm.398690	Sdpr
161697_r_at	7.73551	up	Mm.287279	Atg14
162374_r_at	7.72552	up	Mm.340163	Myh8
99527_at	7.71401	up	Mm.42138	Nfe2l3
103083_at	7.71291	up	Mm.333679	Lipe
103984_at	7.70437	up	Mm.249253	Pkhd1
162121_at	7.69785	up	Mm.22662	Krt10
160466_at	7.67483	up	Mm.4113	Rae1
161234_f_at	7.66633	up	Mm.2214	2012-09-04
161254_r_at	7.6077	up	Mm.18962	Ctnna1
104067_at	7.59896	up	Mm.246402	Tubgcp3
94411_at	7.59022	up	Mm.111326	Cdk2
161270_i_at	7.56021	up	Mm.333349	Wnk1
97335_at	7.55469	up	Mm.234654	Timd2
161134_at	7.47533	up		2610201A13Rik
103298_at	7.46034	up	Mm.275397	Speg
99850_at	7.40992	up		Gm900
97946_at	7.39393	up	Mm.153999	Prl7a2
101143_at	7.39107	up	Mm.297906	Fzd7
102288_at	7.35288	up	Mm.217308	Cd247
161413_f_at	7.34731	up	Mm.26833	Metap1
94711_at	7.34537	up	Mm.1400	Gcm1
100113_s_at	7.25904	up	Mm.4651	Kifap3
94932_at	7.25322	up	Mm.2675	Pdgfa
95354_at	7.22969	up		D6Ertd439e
103665_at	7.22738	up	Mm.314113	Elovl6
162481_f_at	7.14064	up	Mm.260193	Arrb1
104021_at	7.12795	up	Mm.26954	Hoxa11
97793_at	7.08593	up	Mm.327681	Gria3
92907_at	7.0755	up	Mm.4807	Ocln
103975_at	7.05415	up	Mm.25760	Grem2
95917_at	7.03889	up		AA407107
97780_at	7.03642	up	Mm.259620	Usp42
162201_r_at	7.03272	up	Mm.181880	Kdelr2
101532_g_at	7.03116	up	Mm.479534	Aldob
99065_at	7.0261	up	Mm.296303	Csn3
96169_at	6.97416	up	Mm.256916	Sall4
92597_s_at	6.95059	up	Mm.249096	Atp6v1b2
161659_f_at	6.92654	up	Mm.359831	Acp1
94674_at	6.92131	up		D1Wsu158e
102265_at	6.9134	up	Mm.11	Myf6
99375_at	6.87843	up	Mm.56914	Sec1
97149_at	6.87678	up	Mm.478898	Rax
97706_at	6.86974	up	Mm.426517
92763_at	6.8683	up	Mm.426128	Abcb7
103286_at	6.86218	up	Mm.263639	Stam2
100902_at	6.84863	up	Mm.5727	2610019F03Rik
96628_at	6.84784	up	Mm.154511	Eprs
100613_at	6.8468	up	Mm.141864	Fkbp8
97258_at	6.83057	up	Mm.89572	Lactb2
102674_at	6.81225	up	Mm.297251	Cnr2
98966_at	6.80843	up	Mm.3636	Dbt
94782_at	6.80285	up		C78142
162298_r_at	6.78462	up	Mm.4342	Tjp1
102793_at	6.78335	up	Mm.13979	Krtap8-1
161971_r_at	6.77839	up	Mm.4475	Btk
101467_at	6.72196	up	Mm.235998	S100b
162478_r_at	6.7053	up	Mm.14825	Idh3g
162199_r_at	6.70238	up	Mm.41979	Mcpt8
100890_at	6.67877	up	Mm.274222	Chaf1b
104012_at	6.66388	up	Mm.26791	Gnrhr
103734_at	6.66326	up	Mm.253280	Ahi1
95663_at	6.65924	up	Mm.29564	Mmp2
101824_at	6.64407	up		Gm5772
102200_at	6.63188	up	Mm.273175	Aqp8
95339_r_at	6.61746	up	Mm.2055	Mmp12
93375_at	6.58775	up	Mm.193274	Rspo2
97192_at	6.58146	up
104073_at	6.56732	up	Mm.29495	Celf1
99355_r_at	6.54065	up		C76554
92594_at	6.53189	up	Mm.238879	Ap1g2
93542_at	6.5277	up	Mm.229322	Pter
162035_f_at	6.52012	up	Mm.179011	Vav2
102737_at	6.5155	up	Mm.14543	Edn1
160173_at	6.51535	up	Mm.289645	Meg3
93823_at	6.51491	up	Mm.227258	Ilf2
161170_r_at	6.49549	up	Mm.5001	Dnmt3a
99525_at	6.49351	up	Mm.265834	Slc8a1
94534_at	6.48771	up	Mm.279195	Idh3a
95085_r_at	6.44887	up	Mm.196574	Grhpr
162170_r_at	6.44422	up	Mm.271644	Fbn1
101524_at	6.40813	up	Mm.379375	Hnrnpa3
161655_at	6.39694	up	Mm.319038	Dad1
92555_at	6.39638	up	Mm.46701	Tspan6
97601_f_at	6.38431	up	Mm.4494	Pkp1
93662_s_at	6.32634	up	Mm.8038	Zap70
103502_at	6.31115	up	Mm.22367	Nrk
161805_r_at	6.30063	up	Mm.260009	Nsun2
92862_f_at	6.29951	up	Mm.14046	Krt17
94531_at	6.29659	up	Mm.169234	Coq9
104392_at	6.2729	up	Mm.270587	Clcn7
161744_f_at	6.25751	up	Mm.425769	Mark3
101097_at	6.24868	up	Mm.74084	Mrpl21
98792_at	6.2422	up	Mm.10034	Slc25a48
161086_at	6.20269	up	Mm.478053	Lin7c
161845_at	6.17728	up	Mm.310902	Tiam1
92231_at	6.15684	up	Mm.3465	Epb4.1l4a
98781_at	6.13881	up	Mm.4687	Grpr
161638_f_at	6.13675	up	Mm.259464	Pick1
162303_f_at	6.13318	up	Mm.153999	Prl7a2
100484_at	6.13179	up	Mm.5022	Mmp13
98031_at	6.12937	up	Mm.3295	Bok
92500_at	6.12679	up	Mm.42191	Odz3
161665_at	6.11728	up	Mm.7445	Mark1
97283_at	6.09753	up	Mm.27982	Dppa3
102035_at	6.09096	up	Mm.10169	Tpmt
94291_at	6.07563	up	Mm.2258	Scgb1a1
161369_r_at	6.06956	up
98055_at	6.05473	up		Blcap
92247_at	6.05404	up	Mm.35059	Arhgap5
161973_r_at	6.05221	up	Mm.5547	Heatr2
162128_i_at	6.04493	up
98876_at	6.04437	up	Mm.28494	Mrpl11
102625_f_at	6.04351	up	Mm.12916	Zfp54
AFFX-ThrX-M_at	6.03713	up
94917_at	6.03399	up	Mm.251174	Fbxo8
93503_at	6.03344	up	Mm.19155	Sfrp2
160420_r_at	6.0183	up	Mm.287784	Tuba3a
95552_at	6.00569	up	Mm.148342	Dio1
162320_at	5.98618	up
92600_f_at	5.98039	up	Mm.10742	Cyp4a10
101307_at	5.97842	up	Mm.448292	Cyp4a12b
161015_at	5.96334	up	Mm.477282	Clvs1
95914_at	5.94991	up	Mm.479229	Dido1
AFFX-BioDn-3_st	5.94717	up
103439_at	5.94304	up	Mm.268532	Psd
161673_r_at	5.92129	up
96812_at	5.91603	up	Mm.29279	Smo
102077_at	5.89429	up	Mm.443878
104666_at	5.89309	up	Mm.347707	Zfp653
97269_f_at	5.88635	up	Mm.177991	Krtcap2
101349_at	5.8849	up
96796_f_at	5.87347	up	Mm.291575	Ugt2b5
102131_f_at	5.86362	up	Mm.24765	Rnf20
96921_at	5.85781	up	Mm.271974	Ttc1
161462_r_at	5.85034	up		6820431F20Rik
102749_at	5.84643	up	Mm.423030	Cox7a1
93709_at	5.83972	up	Mm.142568	Prss30
94762_at	5.83558	up	Mm.440952	F2rl2
96735_at	5.83475	up	Mm.28896	Stard10
162184_at	5.83417	up	Mm.29098	Galm
96529_at	5.82904	up	Mm.82680	Synrg
95952_at	5.80749	up	Mm.342723	Wnk2
162124_r_at	5.8042	up	Mm.27687	Rusc1
98384_at	5.78534	up	Mm.4497	Ptk6
92650_at	5.78128	up	Mm.271617	Man1a2
101463_at	5.77796	up	Mm.477720	Apoc4
97708_at	5.77206	up
93867_at	5.76749	up	Mm.229109	Abcd4
161533_at	5.7577	up	Mm.280231	Anxa7
161394_f_at	5.75184	up	Mm.264645	Hist1h2bp
99014_at	5.74696	up	Mm.38469	Apbb1
102399_at	5.74623	up	Mm.323997	Rbpms
161461_at	5.73378	up
97127_f_at	5.72124	up	Mm.302158	Gm10302 /// Vmn2r30 /// Vmn2r32 /// Vmn2r37 /// Vmn2r42 /// Vmn2r49
100069_at	5.71256	up	Mm.4515	Cyp2f2
102129_at	5.71021	up	Mm.425663	Gm12034 /// Rps17
100525_at	5.70148	up	Mm.271798	Trmt2a
97683_at	5.68754	up
97788_at	5.68026	up	Mm.436651	Krt12
92333_at	5.67998	up	Mm.351459	Sirt1
102932_at	5.67284	up	Mm.16794	Nr5a2
93971_f_at	5.66386	up	Mm.21667	Psmd12
95379_at	5.65918	up	Mm.389466	Mab21l2
161320_r_at	5.65506	up	Mm.646	Tpm2
161190_r_at	5.64513	up
102885_at	5.61603	up	Mm.1517	Vamp7
92199_at	5.58799	up	Mm.34064	Stat5b
93005_at	5.58085	up	Mm.289702	Syt1
161763_r_at	5.56865	up	Mm.22682	Pip4k2c
101635_f_at	5.56838	up	Mm.445286	Mup5
100551_r_at	5.56834	up		Gm6265
162078_at	5.56121	up	Mm.371580	Sord
95611_at	5.52088	up	Mm.1514	Lpl
102133_at	5.5024	up	Mm.322432	Zfp568
98123_at	5.49872	up	Mm.35020	Aadat
160941_at	5.49377	up	Mm.458069	Pde8a
103895_at	5.47511	up	Mm.21299	AW549877
94141_at	5.46798	up	Mm.1233	Fcer2a
95381_at	5.45845	up	Mm.440033	Kcnk7
160653_at	5.45463	up	Mm.440173	Tomm40
93802_at	5.44823	up	Mm.130883	Mtdh
93666_at	5.44191	up	Mm.29266	Lmo2
103202_at	5.43418	up	Mm.439718	Gbp3
101845_s_at	5.43342	up	Mm.449722	Csprs /// Gm7592 /// Gm7609 /// LOC100503923
100023_at	5.42542	up	Mm.4594	Mybl2
92733_at	5.4181	up	Mm.439708	Adam4
99023_at	5.40887	up	Mm.200859	Pafah1b2
92982_at	5.40505	up	Mm.439749	Bmp8a
95121_at	5.40453	up	Mm.195753	Pole4
98328_at	5.40263	up	Mm.173847	Tshr
104594_at	5.37934	up	Mm.24006	S100a14
100149_at	5.37583	up	Mm.4933	Mcm6
161366_r_at	5.35541	up	Mm.1976	Cdh15
102053_at	5.34449	up	Mm.10306	Plscr2
95863_at	5.33988	up		D8Ertd67e
99819_at	5.33813	up		C79709
96508_at	5.33367	up	Mm.2537	Ncoa2
161833_r_at	5.32848	up	Mm.296625	Gkap1
102811_at	5.32757	up	Mm.309395	Ext1
161906_f_at	5.32665	up	Mm.29063	2410022L05Rik
95026_at	5.32497	up	Mm.305108	Retsat
161132_at	5.32124	up	Mm.244003	Scel
100712_at	5.3086	up	Mm.145821	Npas1
93196_at	5.30662	up	Mm.294871	Vps37a
160918_at	5.30205	up	Mm.6891	S100g
94628_r_at	5.30026	up	Mm.8025	Abpa
96155_at	5.29552	up	Mm.28297	Cdk5rap3
98838_at	5.29159	up	Mm.5035	Pax9
162231_r_at	5.28916	up	Mm.117365	Mesdc2
161037_at	5.28341	up	Mm.4392	Il15
101926_at	5.2832	up	Mm.347478	Pim2
101286_at	5.27437	up	Mm.468160	Gja8
92617_at	5.2688	up	Mm.422949	Ube1y1
99062_at	5.25665	up	Mm.328072	Pvrl3
92759_at	5.25166	up	Mm.435441	Lamb3
95457_at	5.25146	up	Mm.218889	Impad1
93351_at	5.24961	up	Mm.18832	Hpgd
160385_at	5.23323	up	Mm.258462	Gcsh
95978_at	5.2271	up	Mm.8924	Atp13a3
162267_r_at	5.22618	up	Mm.440883	Pdc
93879_f_at	5.22577	up	Mm.425519	Defa-rs7 /// Defa17 /// Defa23 /// Defa3 /// Defa6 /// Gm15284 /// LOC100046144
92985_at	5.22417	up	Mm.330393	Ptprj
100746_at	5.21394	up	Mm.3735
94743_f_at	5.20963	up	Mm.337613	EG214403
93507_at	5.20612	up	Mm.206505	Timp2
94513_r_at	5.19926	up	Mm.371682	Arcn1
97360_at	5.19846	up	Mm.390108	Cmtm3
101695_at	5.1962	up	Mm.289992	Eif3e
162306_at	5.19535	up
100438_at	5.16405	up	Mm.4787	Gpr19
94731_at	5.16144	up	Mm.1414	Stac
160151_i_at	5.16108	up	Mm.59812	Ergic2
94028_f_at	5.15352	up	Mm.393605
92857_at	5.15286	up	Mm.307846	Rpl22
96861_at	5.15034	up	Mm.30052	Mrpl50
94435_at	5.14991	up	Mm.199964	Nus1
93875_at	5.14359	up	Mm.6388	Hspa1a
95987_at	5.14113	up
99627_r_at	5.13671	up	Mm.238817	Rpl38
160320_at	5.13216	up	Mm.210815	Sorbs1
161564_r_at	5.13179	up	Mm.269699	X99384
160750_at	5.13124	up	Mm.27703	Prpsap2
100697_at	5.12617	up	Mm.1371	Pax3
160150_f_at	5.11584	up	Mm.275555	Cnn3
103469_at	5.11085	up	Mm.21806	Elovl3
97709_at	5.10681	up	Mm.3825	Il7
161581_r_at	5.10308	up	Mm.24570	Hinfp
102941_at	5.10151	up	Mm.261022	Uggt1
97129_at	5.0993	up	Mm.317358	BC052688
97310_at	5.08823	up	Mm.180337	St13
96693_at	5.08073	up	Mm.284906	Rars
103276_at	5.0727	up	Mm.324371	Large
100495_at	5.06697	up	Mm.5114	Dvl2
92311_s_at	5.06481	up	Mm.3810	Pik3c2a
103945_at	5.06303	up	Mm.2531	Cfc1
100992_at	5.05492	up	Mm.6822	Phc1
102155_f_at	5.05188	up		LOC672291
161166_i_at	5.05154	up	Mm.5356	Cd276
102263_at	5.0447	up	Mm.10815	Zfp143
162045_r_at	5.02939	up
160707_at	5.02689	up	Mm.196210	D10Wsu102e
95363_at	5.02504	up	Mm.378960	Gzmm
101235_f_at	5.0173	up	Mm.388060
93975_at	5.01335	up	Mm.318841	Errfi1
95428_at	5.00705	up	Mm.289667	Imp4
102115_r_at	4.99009	up	Mm.290015	Nusap1
101698_f_at	4.9843	up	Mm.358616	Krt2
93955_at	4.98356	up	Mm.9500	Zpbp
161872_f_at	4.98022	up	Mm.21705	Lage3
92486_at	4.97836	up	Mm.154284	Slc22a21
102153_at	4.97816	up	Mm.425784	Gm16970 /// Igh-VX24 /// Ighg
161483_r_at	4.97681	up
98758_at	4.97543	up	Mm.4584	Alox15
102211_r_at	4.97514	up	Mm.192303	Sec24b
101009_at	4.97275	up	Mm.358618	Krt8
161574_r_at	4.97178	up	Mm.326247	Atp2c1
161518_r_at	4.9627	up	Mm.196189	Angptl4
160639_at	4.95854	up	Mm.19182	Hpn
92952_f_at	4.94868	up	Mm.274308	Napb
98351_g_at	4.94614	up	Mm.454968	Sstr2
95183_i_at	4.9354	up
162476_r_at	4.93315	up
161757_f_at	4.92947	up	Mm.221452	Ipo5
93258_at	4.92754	up	Mm.247676	Hmbs
161228_f_at	4.927	up	Mm.389224	Enah
93165_at	4.91668	up	Mm.341945	Lysmd1
97549_at	4.9072	up	Mm.276826	Cfl2
104094_at	4.90633	up	Mm.21830	Pdlim4
98308_at	4.90219	up	Mm.422801	Myh1
104306_at	4.88628	up	Mm.234769	Dpp3
103030_at	4.8845	up	Mm.44736	Dnm1
96118_at	4.87532	up	Mm.196189	Angptl4
98364_at	4.8708	up	Mm.425316	Kcnd2
94848_at	4.86852	up	Mm.2326	Mif
161301_f_at	4.86336	up	Mm.341434	Lgals9
94755_at	4.84535	up	Mm.15534	Il1a
95798_f_at	4.82478	up	Mm.458976	Vmn2r-ps159 /// Vmn2r-ps160 /// Vmn2r122 /// Vmn2r123
95019_at	4.82325	up	Mm.2746	Gstt1
101126_r_at	4.82169	up
93937_at	4.81878	up	Mm.117265	Gas8
103049_at	4.81359	up
97976_at	4.81263	up	Mm.3110	Ktn1
104049_at	4.80517	up	Mm.26696	Rnf6
103694_at	4.80085	up	Mm.330119	Nup188
AFFX-MurIL2_at	4.78715	up
92974_at	4.78123	up	Mm.5011	Zfp37
100143_at	4.78027	up	Mm.282303	Zyx
161256_at	4.77628	up	Mm.21724	Orc5
93402_i_at	4.77499	up	Mm.259879	Xiap
162423_f_at	4.7671	up	Mm.784	Nbr1
AFFX-DapX-5_at	4.76588	up
98346_at	4.76547	up	Mm.25317	Tsku
101827_at	4.76351	up	Mm.441771	Hpvc-ps
96086_at	4.76125	up	Mm.26680	Snap47
102754_at	4.76	up	Mm.476864	Birc6
101336_at	4.75855	up
99988_at	4.7573	up	Mm.173826	Dym
103859_at	4.75688	up	Mm.21096	Eral1
92902_at	4.75477	up	Mm.479	Mybl1
93724_at	4.75332	up	Mm.342774	Ror2
103954_at	4.75175	up	Mm.2552	Reg3a
161430_at	4.75128	up	Mm.272414	Preb
92905_at	4.73895	up	Mm.257266	Epha7
100044_at	4.73827	up	Mm.4425	Cldn11
161415_r_at	4.71761	up	Mm.328072	Pvrl3
160626_at	4.71086	up	Mm.18535	Myef2
96807_at	4.70342	up	Mm.2923	Il2rg
101458_at	4.69983	up	Mm.287173	Wee1
100444_at	4.69888	up	Mm.298798	Cdk5
93180_at	4.69816	up		AI506816
92456_at	4.68946	up	Mm.41977	Taf1c
161543_at	4.68846	up
103556_at	4.68564	up	Mm.208919	Angptl2
96742_at	4.67843	up	Mm.28935	Dpt
160671_at	4.67097	up	Mm.254027	Cln8
100427_at	4.66487	up	Mm.186361	Ptpro
100321_f_at	4.65581	up	Mm.452080	2210418O10Rik /// LOC664987
96970_at	4.65061	up		LOC432699
92989_f_at	4.64678	up	Mm.260881	Cadps
96504_at	4.64278	up	Mm.2533	Pax8
95022_at	4.64051	up	Mm.27481	Akap12
93634_at	4.63739	up	Mm.28017	Fbxw11
103391_at	4.63297	up	Mm.289643	Ccbl2
100582_at	4.63252	up	Mm.6118	Snx17
103527_at	4.61794	up	Mm.171514	Slc35e4
162225_f_at	4.61617	up	Mm.203921	Otub1
161315_i_at	4.61175	up	Mm.856	Tm4sf1
161365_r_at	4.61106	up	Mm.653	C2 /// Cfb
160803_at	4.60505	up	Mm.29301	Ubxn8
103021_r_at	4.6045	up	Mm.15918	Map3k1
161922_r_at	4.60234	up
95011_at	4.59586	up	Mm.292423	1810063B07Rik
101784_f_at	4.59241	up
102713_at	4.59028	up	Mm.247669	Gata4
101083_s_at	4.57835	up	Mm.165735	Lsm2
103059_at	4.56972	up	Mm.263847	Fxyd3
93624_at	4.56823	up	Mm.7446	Slc10a6
101472_s_at	4.56768	up	Mm.383180	Pklr
100415_at	4.55981	up	Mm.4668	Mpo
97714_r_at	4.55395	up	Mm.3118	Actr1a
95614_at	4.5511	up	Mm.262059	Cbx5
160520_at	4.54592	up	Mm.221992	Yap1
99941_at	4.53263	up	Mm.295534	Ces3a
162241_r_at	4.52628	up
AFFX-CreX-3_st	4.52534	up
95310_at	4.52329	up	Mm.2024	Btc
101601_at	4.52135	up		DXErtd223e
96549_at	4.51473	up	Mm.2811	Chrnd
160607_at	4.51422	up	Mm.299254	Pard3
102019_at	4.51345	up	Mm.236795	Mrpl13
161119_at	4.50959	up	Mm.137991	Epha5
96031_r_at	4.50934	up	Mm.25794	Fbxl5
104335_at	4.50792	up	Mm.378951	Kifc3
103311_at	4.50338	up	Mm.21199	Osbpl5
102050_at	4.50238	up	Mm.383185	Nfatc3
97198_at	4.50187	up	Mm.277376	Abca1
93164_at	4.49723	up	Mm.290905	Rnf2
161508_at	4.49471	up	Mm.41746	Sub1
94010_g_at	4.48177	up	Mm.289248	Tceb1
97753_at	4.4713	up	Mm.146275	Pclo
101691_s_at	4.46246	up		C77405
100391_at	4.46178	up	Mm.21495	Mapk8
161806_r_at	4.45692	up	Mm.477757	Atp6ap1
93588_at	4.45597	up	Mm.2080	Gtl3
95342_at	4.45368	up	Mm.431981	Vmn1r45
92283_s_at	4.44821	up	Mm.276360	Il4
161431_i_at	4.44414	up	Mm.387220	C80913
161909_r_at	4.43601	up	Mm.232	Nhsl2
98317_at	4.43534	up	Mm.62505	Phox2b
160738_at	4.43299	up	Mm.39001	Polrmt
99391_at	4.42988	up	Mm.222255	Mecom
103585_at	4.42864	up	Mm.19804	Spast
93296_at	4.42831	up	Mm.18154	Tcl1
162204_r_at	4.42711	up	Mm.290610	Notch1
104387_at	4.42598	up	Mm.22702	Slc23a1
161057_at	4.42464	up	Mm.29317	Actr10
92469_at	4.42362	up	Mm.42095	Sfrp4
101668_at	4.4196	up		AA589418
93403_at	4.40477	up	Mm.6306	Atp2a3
103888_at	4.39051	up	Mm.323997	Rbpms
101473_at	4.38484	up	Mm.458542	Nnmt
102857_at	4.38426	up	Mm.1498	Akap4
98455_at	4.38267	up	Mm.209903	Atf2
96557_at	4.37563	up	Mm.287037	Ptch2
94785_at	4.37277	up		D7Ertd128e
93163_at	4.37254	up	Mm.5309	Gabrg2
97134_at	4.37248	up		AA517864
96654_at	4.36523	up	Mm.473239	Wdr48
98994_at	4.36278	up	Mm.284891	Slc34a2
95031_at	4.36164	up	Mm.314576	Ubr3
160982_at	4.36067	up	Mm.119646	Tab3
97085_at	4.358	up	Mm.394064
95729_at	4.35411	up	Mm.29738	Apoa5
95399_at	4.3489	up	Mm.426392
92404_at	4.34335	up	Mm.306946	Wnt7b
97086_i_at	4.33937	up	Mm.153893	Psg-ps1
95539_at	4.33709	up	Mm.336394	Rab3ip
103760_at	4.3366	up	Mm.261321	Setd6
161956_at	4.33262	up	Mm.250866	Aldh1a1
102384_at	4.33148	up	Mm.313303	Smarca2
94522_at	4.3218	up	Mm.29025	Dctn3
102984_g_at	4.31241	up	Mm.223717	Smad1
160640_at	4.2991	up	Mm.425232	Galnt11
96171_at	4.29886	up	Mm.28392	Deaf1
160214_at	4.29331	up	Mm.274904	Lancl2
98957_at	4.29094	up	Mm.28770	Jam3
92453_at	4.28789	up	Mm.332128	Eya4
104436_at	4.28747	up	Mm.29261	Il1f5
160492_at	4.27482	up	Mm.44219	Ddx18
99812_at	4.27366	up	Mm.458021	Capn3
101597_at	4.26917	up		D12Ertd216e
102832_at	4.25443	up	Mm.1453	Adam1a
95054_at	4.25364	up	Mm.286061	Tars
162258_f_at	4.25296	up	Mm.27086	Rprm
162322_r_at	4.24968	up
160375_at	4.24863	up	Mm.300	Car3
93929_s_at	4.24712	up	Mm.88796	Prl2c2 /// Prl2c3 /// Prl2c4 /// Prl2c5
102741_at	4.24333	up	Mm.316628	Adar
97894_at	4.24206	up	Mm.28420	Vars
94877_at	4.24084	up	Mm.439893	Btbd1
95068_at	4.24075	up	Mm.477493	Dnaja2
100112_at	4.23799	up	Mm.303231	Cxcl12
96203_at	4.23734	up	Mm.440576	Calml4
160302_at	4.23298	up	Mm.258935	Jkamp
160104_at	4.23142	up	Mm.479576	Hsd3b7
102655_at	4.22994	up	Mm.31903	Itga4
95671_at	4.22802	up	Mm.29581	Hey1
99574_at	4.22729	up	Mm.286149	Znrf2
94770_at	4.22229	up	Mm.142827	Otud5
162074_r_at	4.21452	up	Mm.2879	Grik5
97186_s_at	4.21432	up
99356_r_at	4.21041	up	Mm.173286	Tnpo1
102952_g_at	4.20666	up	Mm.473739	Cradd
101683_at	4.20491	up	Mm.20945	Gipc1
161312_r_at	4.19828	up
99608_at	4.19741	up	Mm.347009	Prdx2
96595_at	4.19676	up	Mm.315502	Pax1
101219_at	4.19346	up
99383_at	4.17988	up
99327_at	4.17292	up	Mm.458023	Klk8
95455_at	4.17276	up	Mm.24680	Dnpep
161187_f_at	4.16772	up	Mm.246237	Tox4
94634_at	4.1634	up	Mm.8054	Tacr2
100317_at	4.16313	up	Mm.87155	Ppef2
161169_f_at	4.15066	up	Mm.15974	1810030O07Rik
160099_at	4.14694	up	Mm.210336	Lgals4
161711_f_at	4.14692	up	Mm.4405	Vsx2
162393_at	4.14433	up	Mm.296520	Vps35
95701_at	4.14255	up	Mm.94560	Cxxc5
104174_at	4.14026	up	Mm.478860	Enpp1
95405_at	4.13976	up	Mm.117365	Mesdc2
99515_at	4.13835	up	Mm.39053	Ap2b1
99798_at	4.13137	up	Mm.333026	Tcrb-J
94388_at	4.11859	up	Mm.220173	Ap3s2
93338_at	4.10895	up	Mm.472773	Mdm4
100085_at	4.10374	up	Mm.4559	Ggt1
98476_at	4.09599	up	Mm.235960	Ank3
161759_r_at	4.09465	up	Mm.1593	Lcat
104198_at	4.08666	up	Mm.27519	Cdcp1
160070_at	4.08552	up	Mm.212333	Pnliprp2
100997_at	4.08405	up	Mm.6712	Des
161747_i_at	4.08295	up	Mm.260098	Myo5b
93439_f_at	4.08256	up	Mm.391419	Pawr
96494_at	4.07841	up	Mm.479237	Klhl24
162439_at	4.07358	up	Mm.897	Pou2af1
101772_r_at	4.07152	up		Pcdha11
162361_at	4.07065	up	Mm.5162	Sdsl
99149_at	4.06757	up	Mm.176695	Trim59
160307_at	4.0556	up	Mm.117037	Pi4k2a
104124_at	4.05079	up	Mm.22028	Blvra
96774_at	4.04588	up	Mm.210018	Fermt2
93062_at	4.04309	up	Mm.103655	Mrpl39
96489_at	4.04175	up
95739_at	4.03712	up	Mm.21687	Limd2
93208_at	4.03161	up	Mm.449428	Gm10334 /// Gm5771 /// Prss1 /// Prss3
93857_at	4.01888	up	Mm.25548	Kpna3
104266_at	4.01415	up	Mm.329716	Gm98
96978_at	4.01115	up	Mm.38674	Sytl4
95855_at	4.00925	up	Mm.268180	Mipol1
99942_s_at	4.00673	up	Mm.4356	Cnn1
104010_at	4.00261	up	Mm.432480	Zkscan14
94665_at	3.99538	up	Mm.23347	Pla2g5
101682_f_at	3.99348	up		Mup4
93573_at	3.99261	up	Mm.192991	Mt1
100623_at	3.98425	up	Mm.33483	Clca3
101335_at	3.98361	up	Mm.434459	Cdk5r2
98400_at	3.9813	up	Mm.281498	Cenpk
161293_r_at	3.98091	up	Mm.830	Psme1
95298_at	3.9788	up	Mm.1977	Epha3
94477_at	3.97333	up
104439_at	3.97143	up	Mm.10305	Nat6
160950_at	3.96903	up	Mm.436562	Gapdhs
160544_at	3.969	up	Mm.741	Fabp5
92364_at	3.96437	up	Mm.39728	Celsr2
100897_f_at	3.96383	up		Zbtb22
97007_at	3.95691	up	Mm.349005	Smok3a
98857_at	3.95689	up	Mm.5106	Neurod6
93162_f_at	3.95169	up	Mm.327932	Fam3b
161197_r_at	3.94331	up	Mm.9257	D10Wsu52e
92295_at	3.94327	up	Mm.134093	Sema3e
95110_at	3.94287	up	Mm.253614	Ppil2
94235_at	3.94155	up	Mm.209265	Trip12
93467_at	3.94007	up	Mm.151962	Cachd1
97054_at	3.9364	up	Mm.330501	Mapkbp1
99838_at	3.93599	up	Mm.314046	Aoah
104265_at	3.93451	up	Mm.285	Kdr
95509_at	3.9345	up	Mm.25210	Sycn
99444_at	3.93138	up	Mm.260698	Ramp2
100424_at	3.92903	up	Mm.280913	Ercc1
101612_at	3.9257	up		C81600
102758_at	3.92547	up	Mm.139926	Rbm6
98788_at	3.92316	up	Mm.355440	Pou1f1
92809_r_at	3.92277	up	Mm.12758	Fkbp4
93751_at	3.91182	up	Mm.289706	Usp19
104176_at	3.88426	up	Mm.221038	Aak1
99646_at	3.88176	up	Mm.277719	Ppt1
93920_at	3.87594	up	Mm.89854	Adam11
161616_f_at	3.87097	up	Mm.27086	Rprm
97143_at	3.87003	up
102893_at	3.86266	up	Mm.245261	Pou2f1
102234_at	3.86114	up	Mm.24219	1810037I17Rik
102949_g_at	3.85871	up	Mm.17336	Gml /// Hemt1
97088_at	3.85713	up		2010010I01Rik
97162_at	3.85548	up	Mm.441051
103595_at	3.85499	up	Mm.19974	Zfp524
92369_at	3.85465	up	Mm.137222	Tgfa
101223_r_at	3.85361	up
102726_at	3.85298	up	Mm.1440	Tac1
101090_at	3.84711	up	Mm.271644	Fbn1
104580_at	3.84586	up	Mm.23963	Plcd1
103359_at	3.84507	up	Mm.479581	Mettl8
161351_r_at	3.84272	up
104190_at	3.84266	up	Mm.292729	Traf6
161031_at	3.83954	up	Mm.41880	Zbtb25
101186_at	3.83675	up	Mm.439757	Ppnr
99030_at	3.83161	up	Mm.389	Il7r
103849_at	3.82588	up	Mm.21048	Crkl
101327_at	3.82287	up	Mm.153911	Lcp1
104586_at	3.81909	up	Mm.391719	Srsf1
97889_at	3.80725	up	Mm.28398	Fabp2
92923_g_at	3.80552	up	Mm.85544	Tcfap2a
161854_f_at	3.80153	up	Mm.270044	Gatad2a
104523_at	3.8005	up	Mm.319847	Lrrc8c
104184_at	3.79886	up	Mm.2740	Nppb
161557_at	3.79167	up	Mm.246750	Mnat1
104137_at	3.78464	up	Mm.2210	Abca2
160819_at	3.78281	up	Mm.29846	Ndrg4
95531_at	3.78207	up	Mm.100068	Amot
160656_i_at	3.7806	up	Mm.24069	Fem1b
97610_f_at	3.78039	up		AI450241
102219_at	3.7793	up	Mm.102	Rfx2
162067_at	3.77881	up	Mm.276338	Rbm14
101696_r_at	3.77224	up
92328_at	3.76631	up	Mm.319006	A630038E17Rik
101280_at	3.76433	up	Mm.246525	Olfr2
161537_f_at	3.76193	up	Mm.401675	Tpp2
95182_at	3.7547	up	Mm.67595	Sel1l2
99036_s_at	3.7531	up	Mm.3906	Map2k7
101457_at	3.74879	up	Mm.275839	Jak2
162177_f_at	3.73906	up	Mm.396243	Gm5879 /// Rpl3
162070_r_at	3.73568	up	Mm.6575	Cyp24a1
98864_s_at	3.73365	up	Mm.332838	Grik2
161900_f_at	3.72854	up	Mm.278475	Adrb3
162281_at	3.72694	up	Mm.39472	Fdps
96746_at	3.72638	up	Mm.285076	Dlat
92318_at	3.72556	up	Mm.31770	Aplf
92435_at	3.71022	up	Mm.41653	Rlbp1
93558_at	3.70272	up	Mm.214976	Slc35a2
104494_at	3.69759	up	Mm.3036	Ankrd57
96713_at	3.69199	up	Mm.203916	Papss2
162030_r_at	3.68925	up	Mm.196558	Selenbp1 /// Selenbp2
95507_at	3.68912	up	Mm.287178	Prps1
98015_at	3.68879	up	Mm.257052	Scamp3
99351_at	3.68339	up		C76132
160334_at	3.68011	up	Mm.276255	Tmem134
102382_at	3.67949	up	Mm.440371	Arntl
95033_at	3.67902	up	Mm.260479	Kdm3a
99363_at	3.67826	up		D6Ertd47e
161560_f_at	3.67589	up	Mm.4347	Xrcc1
162243_f_at	3.67387	up	Mm.4139	Rtkn
103385_at	3.67358	up	Mm.18637	Fam60a
160134_at	3.67118	up	Mm.259976	Adipor1
160315_at	3.66305	up	Mm.453372	AI503316 /// Fam36a
92846_at	3.66103	up	Mm.249225	M6pr
103850_at	3.66059	up	Mm.250492	Loxl1
92587_at	3.65661	up	Mm.1061	Fdx1
99524_at	3.65334	up	Mm.265834	Slc8a1
95880_s_at	3.65282	up	Mm.441754
160061_at	3.65223	up	Mm.196618	Tmed1
160910_at	3.65171	up	Mm.389327	Ghrh
99544_at	3.64572	up	Mm.42234	Dguok
102958_at	3.64559	up	Mm.319947	Ebf2
95538_at	3.64554	up	Mm.38155	Arpc5l
95883_at	3.6452	up	Mm.286285	Phf17
96992_r_at	3.64426	up	Mm.359121	Gm10883
102403_at	3.63868	up	Mm.1248	Cdc45
160791_at	3.63434	up	Mm.30927	Luc7l3
99884_at	3.62986	up	Mm.233083	Ids
97180_f_at	3.62519	up	Mm.440164	Hbb-y
104161_at	3.62503	up	Mm.716	Cpsf2
104746_at	3.62092	up	Mm.24720	Fkbp7
96587_at	3.62044	up	Mm.221298	Arf3
93902_at	3.61986	up	Mm.277409	Gab1
101396_at	3.61814	up	Mm.7226	Hnf1b
102801_at	3.61726	up	Mm.425160	Bglap-rs1
101076_r_at	3.61492	up	Mm.7244	Agr2
161045_at	3.61289	up	Mm.428543	Lrrn1
93869_s_at	3.61053	up	Mm.425593	Bcl2a1a /// Bcl2a1c /// Bcl2a1d
94667_at	3.60856	up		AA408396
102846_at	3.60276	up	Mm.310201	Tssk2
102207_at	3.60091	up	Mm.101946	Nrbp2
99154_s_at	3.59973	up	Mm.41583	1810020D17Rik
160929_at	3.59885	up	Mm.271759	Mettl3
95650_at	3.59587	up	Mm.299312	Nhp2l1
99860_at	3.59303	up	Mm.284853	Gnat1
102669_at	3.59295	up	Mm.1374	Siglec1
98468_r_at	3.58978	up	Mm.254438	Brd1
103375_at	3.58817	up	Mm.391810	Zcchc3
101347_at	3.58462	up	Mm.333115	Gm5571
94147_at	3.58308	up	Mm.250422	Serpine1
100393_at	3.58009	up	Mm.98916	Vip
101401_at	3.57888	up	Mm.286457	Bet1
99150_at	3.57818	up	Mm.271062	Ict1
102119_at	3.57651	up
103243_at	3.57523	up	Mm.246009	Emp2
96626_at	3.57434	up	Mm.197829	Tufm
103603_at	3.573	up	Mm.238020	Eftud1
96993_at	3.57254	up	Mm.439659	Pax5
103813_at	3.57248	up	Mm.218624	Sh3yl1
96824_at	3.57247	up	Mm.347499	Sox15
95998_at	3.57089	up
160882_at	3.57043	up	Mm.43612	Ogg1
160340_at	3.5674	up	Mm.200723	D8Ertd738e
104216_at	3.5665	up	Mm.228669	Shoc2
102908_at	3.56565	up	Mm.240051	Epb4.2
96732_at	3.56394	up	Mm.28891	Dcaf12
93416_at	3.56229	up	Mm.249221	Tnfsf11
100736_at	3.55059	up	Mm.261044	Barx2
95949_at	3.54756	up		DXErtd11e
101793_at	3.54276	up	Mm.150	Fcgr1
92736_at	3.54227	up	Mm.4676	Slc7a2
161142_at	3.54131	up	Mm.1643	Fam111a
99441_at	3.54089	up	Mm.341742	Gphn
95041_at	3.53974	up	Mm.358691	Josd2
161991_at	3.53927	up	Mm.284792	Wbp2
96836_r_at	3.53648	up	Mm.29434	Zfp161
93390_g_at	3.53205	up	Mm.6250	Prom1
104662_at	3.53184	up	Mm.479256	Tnfrsf18
98482_at	3.53107	up	Mm.3542	Pth1r
94357_at	3.53087	up	Mm.25237	Slc5a1
101699_at	3.52979	up	Mm.432036	Phxr2
102275_at	3.5284	up	Mm.1161	Zfp185
161879_r_at	3.52428	up
102039_at	3.52037	up	Mm.10182	Gtf2h4
92501_s_at	3.51971	up	Mm.287857	Plagl1
160513_at	3.51877	up	Mm.296610	2210016F16Rik
98794_at	3.51714	up	Mm.4752	Srms
100294_at	3.50903	up	Mm.388918	Dffb
100320_at	3.50623	up	Mm.30601	Kpna4
101757_at	3.5051	up	Mm.6743	Nfe2l1
101631_at	3.50424	up	Mm.41702	Sox11
161370_f_at	3.50134	up	Mm.2580	Sdc1
99394_at	3.49907	up	Mm.56986	Has3
161275_at	3.49641	up	Mm.88694	Kif3a
104448_at	3.49493	up	Mm.393335	Mttp
102351_at	3.49028	up	Mm.1135	Cpa3
160590_r_at	3.48426	up	Mm.11827	Comtd1
98811_at	3.48154	up	Mm.287572	Ptgir
93777_at	3.47063	up	Mm.245830	Golph3l
160589_at	3.46818	up	Mm.11815	Ppig
94312_at	3.46783	up	Mm.171484	Pdxdc1
AFFX-BioB-5_st	3.46737	up
161162_at	3.46475	up	Mm.183003	Esrp2
104474_s_at	3.46457	up	Mm.285075	Oprl1
98021_at	3.46433	up	Mm.282932	Polr1e
101414_at	3.45934	up	Mm.7362	Lmnb2
94353_at	3.45887	up	Mm.259516	Eif4ebp2
162235_f_at	3.45882	up	Mm.478277	Prpf19
98726_at	3.45308	up	Mm.12798	Pgr
160413_at	3.45189	up	Mm.3304	Nsg2
97017_f_at	3.45122	up
95288_i_at	3.45029	up	Mm.338284	Ccdc88a
160695_i_at	3.44945	up	Mm.228	Homer2
99808_at	3.44732	up	Mm.57221	Hoxb13
AFFX-MurIL4_at	3.4466	up	Mm.276360	Il4
96498_at	3.44267	up	Mm.2524	Dmc1
92517_at	3.43998	up	Mm.42247	Rbms2
100709_at	3.43437	up	Mm.2372	Tpbpa
103522_at	3.4343	up	Mm.338890	Sgcd
160480_at	3.43401	up	Mm.258771	Ptprs
162449_f_at	3.43219	up	Mm.2857	Gpr182
93387_at	3.43069	up	Mm.6228	Kera
93963_at	3.43057	up	Mm.132299	Tmem71
161917_i_at	3.42943	up	Mm.57030	Pnmt
96917_at	3.42783	up	Mm.30153	Fam54b
103463_at	3.4241	up	Mm.271697	Pramel4
103925_at	3.4231	up	Mm.288898	Mllt3
98011_at	3.41653	up	Mm.32191	Gabbr1
101412_at	3.41477	up	Mm.736	Sh3gl3
161944_at	3.41356	up
162252_f_at	3.41229	up	Mm.323554	Plekha1
161836_r_at	3.41101	up	Mm.244931	Zhx1
93601_at	3.40953	up	Mm.248266	Keap1
161289_at	3.40717	up
101630_f_at	3.40523	up	Mm.458976	Vmn2r-ps159 /// Vmn2r-ps160 /// Vmn2r122 /// Vmn2r123
92734_at	3.40072	up	Mm.4672	Gpr83
101385_at	3.3981	up	Mm.7142	Mbd3
100497_at	3.39469	up	Mm.272264	Stx3
161411_i_at	3.39369	up
97756_s_at	3.39025	up		Pcdha1 /// Pcdha10 /// Pcdha11 /// Pcdha12 /// Pcdha2 /// Pcdha3 /// Pcdha4 /// Pcdha5 /// Pcdha6 /// Pcdha7 /// Pcdha8 /// Pcdha9 /// Pcdhac1 /// Pcdhac2
101884_at	3.38892	up		Xlr4a
92996_at	3.38418	up	Mm.279103	Sox17
160537_at	3.38376	up	Mm.6824	Sult1d1
97568_at	3.38154	up	Mm.246497	Igh-VJ558 /// IghmAC38.205.12 /// LOC100505002 /// LOC100505009 /// LOC634206 /// LOC634541
95440_at	3.37547	up	Mm.478287	2810432L12Rik
96374_at	3.37464	up		C80171
161803_r_at	3.37354	up
97449_at	3.37353	up	Mm.30250	Aldh7a1
101518_at	3.37156	up	Mm.358671	Ift20
100308_at	3.37031	up	Mm.130388	Col8a1
104045_at	3.37026	up	Mm.478268	Tspyl4
102140_at	3.36982	up		C77137
99659_r_at	3.3691	up	Mm.347964	Fahd1
161168_at	3.36814	up
95895_at	3.36642	up	Mm.158705	Rabepk
96590_f_at	3.36431	up	Mm.272336	Otud7b
97097_at	3.36284	up	Mm.249545	Myo9a
98397_at	3.35884	up	Mm.33285	Blzf1
94409_at	3.35826	up	Mm.249115	Ccdc12
161891_r_at	3.35738	up	Mm.23869	Asl
161723_at	3.35487	up	Mm.1960	Wdfy2
93892_at	3.35298	up	Mm.398543	Celf2
98832_at	3.35271	up	Mm.4991	Tpo
92444_f_at	3.3504	up	Mm.4184	Zfp1
96895_at	3.34802	up	Mm.237657	Pon1
94360_at	3.34787	up	Mm.25263	2700029M09Rik
99130_at	3.34101	up	Mm.268737	Csn2
93143_at	3.33945	up	Mm.473736	1190005I06Rik
101316_at	3.33878	up	Mm.56964	Wnt7a
95246_at	3.33755	up
93302_at	3.3359	up	Mm.1825	Tff2
160831_at	3.33171	up	Mm.274001	Gpn2
102159_at	3.33071	up	Mm.304472	Igh-6 /// Igh-VJ558 /// Ighg /// LOC380804 /// LOC544903
161615_f_at	3.3277	up
99359_at	3.32674	up		D9Ertd26e
100297_at	3.32562	up	Mm.289082	Wdr26
162397_r_at	3.32198	up
97979_at	3.3151	up	Mm.88704	Ppp1r7
102845_at	3.31068	up	Mm.275648	Pdlim7
162364_f_at	3.30942	up	Mm.10600	Glud1
94866_at	3.30783	up	Mm.23747	Mrps16
162115_i_at	3.30642	up	Mm.29795	Ftsj3
102575_at	3.30172	up	Mm.381399	Orm3
95454_at	3.30142	up	Mm.24662	S100a1
97010_at	3.30047	up	Mm.35088	Chrnb2
97719_at	3.29767	up	Mm.3901	Mst1r
161546_r_at	3.29227	up	Mm.1568	Grn
161105_at	3.28625	up		AA408650
161034_at	3.28452	up	Mm.4214	Pla2g10
161515_i_at	3.28371	up	Mm.206505	Timp2
96605_at	3.28325	up	Mm.27061	Tmem176a
96158_at	3.27559	up	Mm.404420	Paip2b
103455_at	3.27244	up	Mm.347360	Exoc8
101408_at	3.26027	up	Mm.7329	Gamt
100287_at	3.25695	up	Mm.84043	Igbp1b
161303_at	3.25538	up
104655_at	3.25264	up	Mm.287052	Tbx2
94114_at	3.25248	up	Mm.377137	Hist1h1a
98443_at	3.25137	up	Mm.277072	Lep
96509_at	3.25128	up	Mm.329735	Ms4a2
97784_at	3.24993	up	Mm.41989	Aloxe3
93882_f_at	3.24939	up	Mm.246563	Tgoln1 /// Tgoln2
100403_at	3.24737	up	Mm.46514	Myl7
160438_at	3.24567	up	Mm.273403	Cox5a
160591_at	3.24557	up	Mm.12051	St7
160119_at	3.24455	up	Mm.292567	Creld2
162477_r_at	3.24056	up	Mm.363404	Srp14
99504_at	3.2382	up	Mm.252110	St8sia3
102631_at	3.23754	up	Mm.12932	Blm
103997_at	3.23713	up	Mm.2653	Epor
162154_i_at	3.23206	up	Mm.338275	Sash1
104639_i_at	3.22763	up	Mm.354115	Taf1d
103057_at	3.22292	up	Mm.16549	Pold1
92434_at	3.22014	up	Mm.297870	Traip
101488_r_at	3.21671	up	Mm.788	Ly6e
100125_at	3.21606	up	Mm.4742	Pa2g4
96558_at	3.21563	up	Mm.180333	Mutyh
101370_at	3.21208	up	Mm.6952	Kpna1
99140_at	3.21057	up	Mm.203928	Mrpl16
160926_r_at	3.20791	up	Mm.474602
160491_at	3.20717	up	Mm.337238	Ube2f
162341_r_at	3.20565	up	Mm.451	Akr1b3
160488_at	3.20484	up	Mm.343101	Msh3
97115_at	3.20435	up		Gm14327
99410_at	3.19789	up	Mm.289679	Kcnu1
98797_at	3.19341	up	Mm.4767	Gast
98319_at	3.19282	up	Mm.345891	Dsg2
95975_at	3.18725	up		A930012N16Rik
101874_s_at	3.18691	up	Mm.196424	Prl7a1
99449_at	3.18388	up	Mm.40615	Kcnq2
94067_at	3.18299	up	Mm.229110	Dcps
97989_at	3.18115	up	Mm.274432	Ppp3cb
96644_at	3.18028	up	Mm.472101	Bysl
162443_at	3.17862	up	Mm.439645	Tcp1
94064_at	3.17665	up	Mm.290924	Zfp91
98323_at	3.1727	up	Mm.440604	Ccr9
97316_at	3.17055	up	Mm.28100	Ehhadh
104708_at	3.16978	up	Mm.258476	Tbl1x
162080_f_at	3.16907	up	Mm.390816	Kctd17
102260_at	3.16892	up	Mm.373385	Gfi1b
94624_at	3.16737	up	Mm.84502	Tsks
96221_at	3.16613	up	Mm.436686	Traf3ip2
161504_i_at	3.15988	up	Mm.254114	Cisd1
101474_at	3.15959	up	Mm.281805	Mbl1
99920_at	3.15816	up	Mm.4306	Terf1
101150_at	3.15752	up	Mm.4829	Etv2
103343_at	3.15729	up	Mm.272444	Fam110a
160876_at	3.15606	up	Mm.242379	Bcap29
162014_i_at	3.15596	up	Mm.371656	Tax1bp3
162297_s_at	3.15416	up	Mm.3924	Cav3
98358_at	3.15394	up		4933416E03Rik
100505_at	3.15215	up	Mm.5163	Rit2
99924_at	3.15195	up	Mm.479145	Tubg1
103535_at	3.14695	up		LOC100503273
96883_at	3.14593	up	Mm.427309	Eif3g
99393_at	3.14575	up	Mm.473755	Bmp5
160231_at	3.14384	up	Mm.292517	Farsa
99699_at	3.13688	up	Mm.365879
92911_at	3.13595	up	Mm.4815	Ccna1
98044_at	3.13543	up	Mm.240830	Dab2
96394_at	3.13478	up	Mm.353984
101184_at	3.13104	up	Mm.5109	Hsd17b3
93070_at	3.12386	up	Mm.221452	Ipo5
160858_at	3.12305	up	Mm.4011	2310061C15Rik
97480_f_at	3.11724	up	Mm.439983	Dnajb3
99963_at	3.11658	up	Mm.4417	Zfp101
101196_at	3.11551	up	Mm.294007	Pcsk6
94733_at	3.11229	up	Mm.297825	Abcb4
92461_at	3.11208	up	Mm.42047	Mmp17
96227_at	3.10659	up	Mm.290079	Serpina6
102987_at	3.10496	up
102577_at	3.10429	up	Mm.232472	Kcnab3
98337_at	3.09198	up	Mm.334281	Nkx1-2
97969_at	3.0841	up	Mm.3095	Nr1h4
98039_at	3.08375	up	Mm.34002	2410015M20Rik
101613_at	3.08317	up	Mm.322302	Gm2717
95520_at	3.08152	up	Mm.261182	Tmbim1
162307_at	3.08134	up	Mm.89926	Polk
103350_at	3.08092	up	Mm.18347	Psmd7
92393_at	3.07989	up	Mm.30640	Kcna3
92744_at	3.07925	up	Mm.57247	Apc2
104172_at	3.07916	up	Mm.439666	Folr2
161831_at	3.07848	up	Mm.14089	Cyp1a1
98814_at	3.07696	up	Mm.153308	Csn1s2b
160213_at	3.07514	up	Mm.142731	Reg1
99239_at	3.07455	up	Mm.71710	Axin2
97567_f_at	3.0745	up	Mm.333129	Gm10880 /// Gm1419 /// Gm1499 /// Gm1502 /// Gm8760 /// Igk-C /// Igkv4-71
160725_at	3.07355	up	Mm.26540	4930432O21Rik
95905_at	3.07144	up	Mm.24361	AI118078
96757_at	3.07034	up	Mm.268691	D10Jhu81e
160501_at	3.06888	up	Mm.258846	Kif20a
161457_at	3.06874	up	Mm.267410	Cdk11b
96051_at	3.06858	up	Mm.2614	Guca2a
100737_at	3.06495	up	Mm.303355	Onecut1
101735_f_at	3.05917	up	Mm.377077	Ang2
99811_at	3.05849	up	Mm.57234	Npy6r
100896_at	3.05486	up	Mm.57093	Cacng1
99106_at	3.05299	up	Mm.3981	Cops6
101153_at	3.0515	up		Ofa
92291_f_at	3.05009	up	Mm.220362	Cfhr1
101902_at	3.04363	up	Mm.209292	Rbpj
94505_at	3.04132	up	Mm.28957	Peli1
104030_at	3.03961	up	Mm.228798	Ptch1
93214_at	3.0386	up	Mm.255822	Camk2d
99986_at	3.03782	up	Mm.195451	Gosr2
162431_at	3.03673	up
103869_at	3.03655	up	Mm.2114	Thbs3
95158_at	3.03364	up	Mm.2948	H2-Ke2
98896_at	3.03147	up	Mm.479557	Chtf8
96226_at	3.03059	up	Mm.28738	Nt5c3l
92803_at	3.02445	up	Mm.1270	Prl
95800_s_at	3.02313	up	Mm.919	Zfa /// Zfx
160083_at	3.02244	up	Mm.1514	Lpl
161330_r_at	3.02185	up	Mm.1786	Aprt
94101_at	3.02138	up	Mm.10103	Mzf1
104020_at	3.01714	up	Mm.422674	Rap2b
100301_at	3.01555	up	Mm.235550	Esrrb
161172_f_at	3.01136	up	Mm.29786	Ncaph
94941_at	3.01024	up	Mm.217616	Eif2ak4
93940_at	3.00759	up	Mm.9122	Pon3
93916_at	3.00737	up	Mm.219946	Smyd5
160600_at	3.00717	up	Mm.291542	Rbm26
160888_at	3.00663	up	Mm.4479	Reps1
162156_f_at	3.00172	up	Mm.1927	Srpx
103733_at	3.00049	up	Mm.248296	Taok3
93367_at	2.99504	up	Mm.318736	Tep1
97775_at	2.99222	up		AA511254
97153_at	2.99082	up	Mm.3510	Inhbe
101339_at	2.98927	up	Mm.383263	Gm5771 /// Prss1 /// Try4 /// Try5
97686_r_at	2.98743	up	Mm.35089	Prcc
161072_at	2.98691	up	Mm.478080	Nanog
161442_at	2.98531	up	Mm.1237	Pmp22
93321_at	2.98439	up	Mm.472787	Ifi203
97526_at	2.98397	up	Mm.386781	Ap3m1
161637_f_at	2.98281	up	Mm.443373	Klk1b5
95228_f_at	2.97621	up	Mm.24663	Ang3
98329_at	2.97515	up	Mm.249861	Pfkfb2
162282_f_at	2.97441	up	Mm.2901	Tyro3
94189_at	2.9697	up	Mm.12930	Bcl6b
98854_at	2.9669	up	Mm.476983	Atxn1
103692_at	2.96548	up	Mm.249637	Efnb3
95655_at	2.96532	up	Mm.196290	Obfc2a
162155_f_at	2.96188	up	Mm.343101	Msh3
97141_s_at	2.96137	up		D3Ertd229e
99010_at	2.95718	up	Mm.440163	Islr
102038_at	2.95674	up	Mm.440403	Lnx1
99517_at	2.95231	up	Mm.41931	Mfap5
95438_at	2.95222	up	Mm.479190	Rhot1
94999_at	2.95065	up	Mm.313915	Cubn
93613_at	2.94959	up	Mm.7320	Smad3
100938_at	2.94772	up	Mm.389327	Ghrh
96496_g_at	2.94501	up	Mm.253067	Myt1l
100577_at	2.94464	up	Mm.603	Snrpd1
102427_at	2.94332	up	Mm.12831	Fyttd1
100152_at	2.93841	up		Ncam1
95543_at	2.93819	up	Mm.295124	Tpm4
160131_at	2.93795	up	Mm.21145	Amotl2
161524_r_at	2.93749	up	Mm.390025	Gpi1
93526_at	2.93704	up	Mm.259716	Stra13
99889_at	2.93692	up	Mm.353282	Sstr5
162211_r_at	2.93368	up	Mm.266485	Fam105a
96174_at	2.93125	up	Mm.28399	Pom121
99815_at	2.92792	up	Mm.57243	Hrh2
101734_at	2.92561	up	Mm.439651	Grid2
96703_at	2.92371	up	Mm.27578	Maged1
104348_at	2.9232	up	Mm.120763	Bre
103892_r_at	2.92285	up	Mm.21288	Ell2
100388_at	2.92165	up	Mm.251445	Gnao1
94541_at	2.92123	up	Mm.379154	Gm3244 /// Ndufb4
93027_r_at	2.92107	up	Mm.14798	Rps13
101003_at	2.92071	up	Mm.6787	Srsf3
102130_f_at	2.92062	up		LOC100504701
97423_at	2.91897	up	Mm.278597	Ift46
92381_at	2.91889	up	Mm.40331	Baz1b
97489_at	2.91607	up	Mm.222584	Pygb
94039_at	2.91386	up	Mm.393047
93701_at	2.91358	up	Mm.246803	Smarca5
96753_at	2.91257	up	Mm.89667	Bcl7c
101181_at	2.91142	up	Mm.5097	Cnga2
97236_r_at	2.91115	up	Mm.281793	Apobec2
161250_at	2.91102	up	Mm.27546	Ipo4
93191_at	2.90271	up	Mm.10699	Vamp4
101838_r_at	2.90208	up	Mm.249695	Ppm1b
95675_at	2.90152	up	Mm.458168	Map4k3
162444_r_at	2.89964	up	Mm.29346	Tinf2
101190_at	2.89845	up	Mm.5133	Mtnr1a
101637_at	2.89761	up	Mm.30300	Ceacam10
103248_at	2.8968	up	Mm.20453	Fkbp1b
98151_s_at	2.89661	up	Mm.35738	Ctnnd1
94773_at	2.89613	up		Klk1b4
160642_at	2.89333	up	Mm.236764	Tmem5
160237_at	2.89259	up	Mm.27570	Ndufa6
162363_at	2.89173	up
103294_at	2.89106	up	Mm.20954	Rgs5
96018_r_at	2.89047	up	Mm.288508	Zdhhc5
161419_r_at	2.88485	up	Mm.301827	Rps6ka1
101200_at	2.88036	up	Mm.478781	Cyp19a1
92420_at	2.88001	up	Mm.267570	Ntf3
93566_at	2.87998	up	Mm.247946	Gale
161206_at	2.87997	up
104528_at	2.87887	up	Mm.2310	Znhit2-ps
104053_at	2.87803	up	Mm.211229	Trio
161755_at	2.87586	up	Mm.358781	Erp29
161139_f_at	2.87276	up	Mm.277236	Asap1
104344_at	2.87242	up	Mm.36341	Klkb1
96617_at	2.87003	up	Mm.275446	Drap1
161745_f_at	2.86959	up	Mm.239865	Hspa4
101891_at	2.86907	up	Mm.276466	Hsd17b2
94057_g_at	2.86746	up	Mm.267377	Scd1
160999_r_at	2.86506	up	Mm.27284	2810422O20Rik
103558_at	2.86169	up	Mm.439673	Krt31
161435_i_at	2.86053	up	Mm.27900	1810013D10Rik
99499_at	2.8599	up	Mm.251593	Mettl1
103868_at	2.85683	up	Mm.21138	Nufip1
102718_at	2.85502	up	Mm.14302	Ccr5
96624_r_at	2.85033	up	Mm.2718	Eef1b2
97931_i_at	2.84889	up	Mm.30246	Cd151
103198_at	2.84707	up	Mm.154486	6330512M04Rik
96964_at	2.84534	up
99529_f_at	2.84297	up	Mm.253542	Rnf138
103052_r_at	2.842	up	Mm.158143	Nr2f2
101199_at	2.84155	up	Mm.5196	Cmklr1
92738_at	2.83916	up	Mm.4679	Gdnf
162216_i_at	2.83789	up	Mm.878	Ly6d
100039_at	2.837	up	Mm.44220	Cnpy2
97518_at	2.83627	up	Mm.474432	Fdft1
161459_f_at	2.8351	up	Mm.37294	Prep
160865_at	2.83423	up	Mm.4141	Vldlr
94121_at	2.8342	up	Mm.10693	Sprr2h
161970_f_at	2.83416	up	Mm.439940	Hmgcl
94833_at	2.83377	up	Mm.182434	Fstl1
100685_at	2.83235	up	Mm.183137	Krt1
161919_r_at	2.83228	up
102732_at	2.83113	up	Mm.208601	Tln1
160560_at	2.82954	up	Mm.288567	Hbb-b1 /// Hbb-b2 /// LOC100503605
97884_at	2.829	up	Mm.297033	Mrps11
100730_at	2.82896	up	Mm.373974	Cd180
94250_at	2.82635	up	Mm.2238	Eif3a
97941_at	2.82301	up	Mm.30290	Capn6
103811_at	2.81777	up	Mm.317706	Invs
103841_at	2.8176	up	Mm.2095	Zfp64
102166_g_at	2.80086	up
161220_f_at	2.79912	up	Mm.66356	Ubn1
161847_r_at	2.79895	up	Mm.292672	2210016L21Rik
92761_at	2.7988	up
96081_at	2.79861	up	Mm.2661	Tk1
104225_at	2.79788	up	Mm.273379	Snx5
93175_at	2.79731	up	Mm.251789	A130022J15Rik
160317_at	2.79668	up	Mm.275864	Rab34
101855_at	2.79614	up	Mm.154087	Mtap6
93858_at	2.79506	up	Mm.877	Cxcl10
93887_at	2.79359	up	Mm.153039	Mpdz
98407_at	2.79303	up	Mm.3374	Efnb1
101375_at	2.79047	up	Mm.423181	Gm10228
100352_at	2.79043	up	Mm.239865	Hspa4
104116_at	2.78908	up	Mm.21965	Stbd1
97651_at	2.78779	up	Mm.89926	Polk
97406_at	2.78603	up	Mm.29914	Cbfa2t2
94663_at	2.78413	up	Mm.24481	Slco5a1
92248_at	2.78157	up	Mm.3507	Nr4a2
161328_i_at	2.77967	up	Mm.46484	Urod
161606_f_at	2.7781	up	Mm.275583	Tigd5
102624_at	2.77772	up	Mm.32506	Stc2
92984_g_at	2.77723	up	Mm.330393	Ptprj
103227_at	2.77477	up	Mm.281844	Ugt2b34
97410_at	2.77403	up	Mm.260210	Mcart1
95464_at	2.77325	up	Mm.24750	Tmem37
96748_i_at	2.77271	up	Mm.251196	Tmem30b
94176_at	2.77246	up	Mm.12881	Lhx6
101334_at	2.77063	up	Mm.56994	Nkx2-3
93699_at	2.76877	up	Mm.859	Polg2
99040_at	2.76636	up	Mm.300318	Slc6a4
102090_f_at	2.76568	up	Mm.219946	Smyd5
102687_at	2.76306	up	Mm.128273	Suv39h2
160404_at	2.75766	up	Mm.30482	Hils1
104006_at	2.75448	up	Mm.318250	Eps15
160969_at	2.75089	up	Mm.24214	Foxk1
94916_at	2.75012	up	Mm.140158	Cyp51
92541_at	2.74896	up	Mm.1000	Myl1
161579_r_at	2.74881	up
104510_at	2.74741	up	Mm.159842	Cacna2d1
92922_at	2.74622	up	Mm.85544	Tcfap2a
97830_at	2.74569	up	Mm.343951	Pecam1
104689_at	2.74311	up	Mm.163132	E4f1
160609_at	2.74095	up	Mm.254297	Atp7a
98149_s_at	2.74039	up	Mm.391542	Rps4y2
92459_at	2.74031	up	Mm.42029	Ccl8
94870_f_at	2.73789	up	Mm.196592	Sar1b
103395_at	2.73614	up	Mm.18709	Sgca
160481_at	2.73588	up	Mm.266867	Pck1
96140_at	2.7343	up	Mm.117896	Pcm1
95617_at	2.73404	up	Mm.235580	Rbl2
92389_at	2.73381	up	Mm.439889	Odz2
AFFX-BioB-5_at	2.73183	up
92209_at	2.73113	up	Mm.271898	Ulk1
160879_at	2.72927	up	Mm.4306	Terf1
96563_at	2.72874	up	Mm.234544	Usp24
104445_at	2.72398	up	Mm.313876	Itih5
95964_at	2.72375	up	Mm.25610	Ubap2l
160621_at	2.72334	up	Mm.17949	Mrps22
95670_at	2.72277	up	Mm.29580	Stmn2
101340_at	2.7206	up
93808_at	2.72006	up	Mm.21454	Cbr2
160157_at	2.71934	up	Mm.101316	Mkrn2
98789_at	2.71903	up	Mm.4733	Cdkn2a
102698_at	2.71659	up	Mm.1415	Epas1
93016_at	2.71561	up	Mm.289630	LOC100503129 /// Ywhaq
160066_at	2.71349	up	Mm.10987	Limd1
95803_at	2.71301	up	Mm.1682	Sirpa
161226_f_at	2.71271	up	Mm.179075	1700073E17Rik
93395_g_at	2.71263	up	Mm.328086	Eda
97122_at	2.71231	up	Mm.3410	Six5
AFFX-BioDn-5_st	2.70626	up
93392_at	2.70377	up	Mm.6254	Ucp3
98796_at	2.70198	up	Mm.31625	Mip
160378_at	2.7006	up	Mm.251890	Tmem109
102554_at	2.70046	up	Mm.377103	Olfr16
92400_at	2.70001	up	Mm.4084	Ndst2
101444_at	2.69935	up	Mm.781	Thumpd3
98732_at	2.69871	up	Mm.254233	Elk4
102814_f_at	2.69794	up	Mm.425519	Defa-rs1 /// Defa-rs7 /// Defa17 /// Defa23 /// Defa26 /// Defa3 /// Defa4 /// Gm14851 /// Gm15284 /// LOC100046144
100464_at	2.69756	up	Mm.331544	3110043O21Rik
94053_at	2.69577	up	Mm.475640	Cpsf3l
100015_at	2.69374	up	Mm.4558	Yes1
95287_at	2.69353	up	Mm.276133	Luc7l2
98302_at	2.69136	up	Mm.247042	Scn10a
103088_at	2.69094	up	Mm.251288	Chl1
99494_at	2.68842	up	Mm.41560	Serpini1
161195_i_at	2.68571	up	Mm.271174	Snw1
97391_at	2.68382	up	Mm.202152	Haus4
102959_at	2.68032	up	Mm.103638	Tle4
95452_i_at	2.6803	up	Mm.24662	S100a1
161343_r_at	2.6782	up
93481_at	2.67472	up	Mm.158289	Myh14
93374_at	2.67468	up	Mm.306870	Jph3
160464_s_at	2.6734	up	Mm.30837	Ndrg1
94508_at	2.67091	up	Mm.28963	Tmem126a
161277_r_at	2.67086	up	Mm.206737	Tor3a
93891_at	2.67083	up	Mm.378950	Kifc2
AFFX-BioDn-5_at	2.66852	up
97794_at	2.66836	up	Mm.335187	Sema7a
98780_at	2.66755	up	Mm.342481	Hoxb3
97752_at	2.66734	up	Mm.294494	Snhg11
104583_at	2.66615	up	Mm.386789	Zdhhc6
103958_g_at	2.66421	up	Mm.28683	Tfrc
160945_at	2.66175	up	Mm.11746	Naa11
102142_r_at	2.65923	up		Gm14743
93555_at	2.6574	up		5430421N21Rik
96098_at	2.65633	up	Mm.26775	Mrpl36
101079_at	2.65476	up	Mm.7271	Nxf1
97319_at	2.65274	up	Mm.29467	Rrad
97436_at	2.65175	up	Mm.30110	Man2c1
95536_at	2.6515	up	Mm.27663	Tceb3
95034_f_at	2.65088	up	Mm.27546	Ipo4
92660_f_at	2.64927	up	Mm.4429	Ube2e1
97159_at	2.64917	up	Mm.35300	Aire
93457_at	2.64862	up	Mm.440053	Crygb
103645_at	2.64695	up	Mm.272871	Dnajb8
102346_at	2.64576	up	Mm.282335	Ercc3
99970_at	2.64526	up	Mm.4420	Ptpn21
95953_at	2.64461	up		D12Ertd123e
92605_at	2.64138	up	Mm.10826	Umod
103541_at	2.64129	up	Mm.23547	Tcte2
93664_at	2.64096	up	Mm.235204	Atp1b2
94795_at	2.6397	up	Mm.17910	Hsd3b5
100619_r_at	2.63931	up	Mm.371544	Slc25a5
100272_at	2.63865	up	Mm.262676	Kdm5d
94134_at	2.63725	up	Mm.1123	Wnt1
99412_at	2.63542	up	Mm.57050	Ccr3
98477_s_at	2.63419	up	Mm.235960	Ank3
97500_g_at	2.63404	up	Mm.3126	Fhl1
101872_at	2.63171	up	Mm.422778	Gsta2
100949_at	2.6303	up	Mm.320355	Fam20c
92864_at	2.6295	up	Mm.14064	Mat1a
161223_r_at	2.625	up	Mm.475646	Flnb
101936_at	2.62451	up	Mm.239354	Clk4
161215_at	2.62311	up	Mm.2810	Chrng
92818_at	2.62307	up	Mm.277626	Uba3
161071_at	2.62279	up	Mm.5904	Qrsl1
97327_at	2.62277	up	Mm.2952	Fen1
97318_at	2.61994	up	Mm.28109	Dtd1
104632_at	2.61593	up	Mm.334875	Acsf3
103060_at	2.61552	up	Mm.389870	Lgi4
161977_r_at	2.61515	up	Mm.2416	Scin
100684_at	2.6149	up	Mm.214593	Prkcsh
100326_f_at	2.61481	up		Klra8
100024_at	2.61413	up	Mm.46014	Shroom3
161822_at	2.61407	up	Mm.1286	Svs4
104453_at	2.61274	up	Mm.340083	Sap30l
103409_at	2.61192	up	Mm.18814	Baiap2l1
95407_at	2.61003	up	Mm.263539	Pah
92768_s_at	2.6094	up	Mm.302724	Alas2
93609_at	2.60936	up	Mm.235523	Spg20
104000_at	2.60899	up	Mm.26580	Ces2g
103654_at	2.60663	up	Mm.298443	Hmgn5
160679_at	2.606	up	Mm.99996	Kif1c
95450_at	2.60472	up	Mm.479549	Grb10
102927_s_at	2.60352	up	Mm.209071	Htt
99995_at	2.6026	up	Mm.195831	Cetn1
94116_at	2.60212	up	Mm.10687	Brs3
162299_f_at	2.60154	up	Mm.338476	Pebp1
101792_at	2.59924	up
102929_s_at	2.59802	up	Mm.1658	Flt3l
160369_at	2.59566	up	Mm.133370	Dhcr24
102961_at	2.59261	up	Mm.358794	Hrg
103485_at	2.59169	up	Mm.319347	Nynrin
98557_f_at	2.59036	up	Mm.368	Psmb4
93749_at	2.58878	up	Mm.21108	Maoa
161785_f_at	2.58807	up	Mm.61193	Mepce
94735_s_at	2.58769	up	Mm.378966	Cma2 /// Mcpt9
103873_i_at	2.58596	up	Mm.21173	Ccdc90b
94551_at	2.5858	up	Mm.29087	Atg4b
102900_at	2.58427	up	Mm.370208	Six3
94465_g_at	2.58169	up	Mm.259751	Clcn3
100690_at	2.58028	up	Mm.1292	Th
93836_at	2.5801	up	Mm.378890	Bnip3
98097_r_at	2.58007	up	Mm.288641	Cog8 /// Pdf
104758_at	2.57956	up	Mm.273515	Rpusd4
161032_i_at	2.5794	up	Mm.154879	Nmu
104284_at	2.57753	up	Mm.323925	5031439G07Rik
96531_at	2.57738	up	Mm.100353	Tbl3
92346_at	2.57725	up	Mm.390700	Nefm
93635_at	2.57603	up	Mm.7688	Kif3c
100779_at	2.57557	up	Mm.239707	Il12b
99981_at	2.57549	up	Mm.439701	Gnaq
161528_r_at	2.57492	up	Mm.16549	Pold1
160845_at	2.57488	up	Mm.194368	Ccdc99
94299_at	2.5739	up	Mm.167537	Dctn2
98768_at	2.57278	up	Mm.4630	Ptger2
96941_at	2.57064	up	Mm.30191	Ift27
95312_at	2.57041	up	Mm.103825	Hoxc5
102933_at	2.57018	up	Mm.1685	Plxna3
99929_at	2.56911	up	Mm.4336	Ext2
94026_at	2.56875	up	Mm.277996	Pomc
102423_at	2.56697	up	Mm.387202	Uxs1
103245_at	2.56621	up	Mm.20435	Cst8
161824_r_at	2.56494	up	Mm.392	Ido1
100104_r_at	2.56074	up	Mm.153729	2210010C04Rik
98042_at	2.55945	up	Mm.34126	Scpep1
95332_at	2.55886	up	Mm.439747	Htr2b
101291_at	2.55513	up
93840_at	2.55225	up	Mm.2161	Apom
98453_at	2.55148	up	Mm.389712	Flt1
101916_at	2.55131	up	Mm.290450	Llgl2
102042_at	2.5506	up	Mm.166485	Fam3a
96043_at	2.54895	up	Mm.291029	Skiv2l2
92428_at	2.54401	up	Mm.41475	Asna1
96198_at	2.54293	up	Mm.28561	Prkcz
93981_at	2.54168	up	Mm.154660	Plat
160758_at	2.5415	up	Mm.476803	Seh1l
96698_at	2.54129	up	Mm.270632	Psmd5
102080_at	2.54086	up
94431_at	2.53873	up	Mm.149029	St6gal1
96241_at	2.53393	up	Mm.29802	Fam108a
96293_at	2.53373	up	Mm.29898	Dctpp1
92309_i_at	2.53177	up	Mm.311809	Ptprm
95556_at	2.53043	up	Mm.5381	Mrpl45
101881_g_at	2.52921	up	Mm.4352	Col18a1
95719_at	2.52809	up	Mm.199223	Dhx32
98310_at	2.52756	up	Mm.76862	Znrf4
161680_r_at	2.52557	up	Mm.968	Nr1h2
161283_i_at	2.52358	up
92305_s_at	2.52287	up	Mm.76683	Pou2f2
101856_at	2.52249	up	Mm.390816	Kctd17
103334_at	2.52199	up	Mm.18072	Crcp
104675_at	2.52018	up	Mm.299916	Pcsk4
100559_at	2.51916	up	Mm.390986	Dhx16
99595_at	2.51853	up	Mm.42829	Sepw1
101470_at	2.51672	up	Mm.374877	Wdr78
104556_at	2.51668	up	Mm.277939	Rimklb
102217_at	2.51359	up	Mm.279400	Grk5
103553_at	2.51347	up	Mm.23828	Mcm10
161578_r_at	2.51331	up
103650_at	2.51249	up		Vps53
162139_r_at	2.51154	up	Mm.294759	2310044H10Rik
101582_at	2.51139	up	Mm.90760	Gnl2
99824_at	2.51126	up
102688_f_at	2.51079	up	Mm.14424	Gzmd
94365_at	2.5085	up	Mm.25285	Hint2
162066_f_at	2.50669	up	Mm.2402	Mprip
99973_s_at	2.50665	up	Mm.272239	Kcnj15
161640_at	2.50508	up	Mm.5323	Slc25a45
161493_at	2.505	up
98903_at	2.50408	up	Mm.379158	Mrpl14
98485_at	2.50311	up	Mm.286600	Rhpn2
103995_at	2.50295	up	Mm.46053	Fgfbp1
162353_at	2.50257	up
97187_at	2.50226	up	Mm.3635
99372_at	2.50224	up	Mm.46493	S1pr2
101644_f_at	2.50099	up	Mm.458976	Vmn2r-ps159 /// Vmn2r-ps160 /// Vmn2r122 /// Vmn2r123
102026_s_at	2.50047	up	Mm.227738	BC090627 /// Chkb
100389_at	2.4983	up	Mm.239821	Colq
161097_at	2.496	up	Mm.22	Erv3
101715_at	2.49436	up	Mm.377124	Ear4
92732_at	2.49294	up	Mm.422850	Adam2
94438_at	2.49026	up	Mm.272582	Pfkm
160596_at	2.48878	up	Mm.46424	Med11
103340_at	2.48769	up	Mm.195461	Rhd
96059_at	2.4864	up	Mm.469949	Mrpl48
103762_at	2.48619	up	Mm.24632	Gtf2f1
104674_s_at	2.48557	up	Mm.299916	Pcsk4
97996_at	2.48509	up	Mm.255877	Papola
95546_g_at	2.48467	up	Mm.268521	Igf1
161536_r_at	2.48138	up	Mm.1791	Dusp6
102709_at	2.48108	up	Mm.15694	Hira
97542_at	2.4806	up	Mm.337074	Gm8894 /// Myl6
101140_at	2.4797	up	Mm.4716	Htr1a
96995_at	2.47904	up	Mm.18652	Sms
99938_at	2.47808	up	Mm.4347	Xrcc1
96561_at	2.47649	up	Mm.1389	Nfatc2ip
161392_f_at	2.47393	up	Mm.3207	Lrrc23
101904_at	2.4719	up	Mm.440892	Smyd1
103718_at	2.4708	up	Mm.2418	Pcgf2
95913_at	2.46882	up	Mm.116704	Akap17b
160864_at	2.46844	up	Mm.4139	Rtkn
92843_r_at	2.46815	up	Mm.260256	Eif4g1
104393_at	2.46806	up	Mm.383219	2810453I06Rik
100879_at	2.46747	up	Mm.5316	Actn3
94356_at	2.46698	up	Mm.215389	Trp53bp1
96916_at	2.46645	up		Mrpl33
101443_at	2.46591	up	Mm.478321	Plekhh1
98330_at	2.46009	up	Mm.255890	Zic3
104085_at	2.4585	up	Mm.21787	Hspb11
100612_at	2.45769	up	Mm.197486	Rrm1
94622_at	2.45731	up	Mm.320732	Grm8
162422_r_at	2.45628	up	Mm.275683	Ica1
97814_at	2.45421	up	Mm.439738	Krt33b
101308_at	2.45413	up	Mm.387390	Kcnb1
92412_s_at	2.4529	up	Mm.24250	Spag5
162365_i_at	2.44838	up
93186_at	2.44746	up	Mm.17774
94098_at	2.44741	up	Mm.10096	Hcrt
100630_f_at	2.4464	up	Mm.282351	Gstm5
94440_at	2.44541	up	Mm.202653	Slc25a47
101572_f_at	2.44528	up	Mm.439692	Serpina1a
100683_r_at	2.44452	up		Gm16939
96300_f_at	2.4445	up	Mm.270283	Gm9846 /// Rps27
160670_at	2.44213	up	Mm.281356	Tnfrsf19
94699_at	2.44202	up	Mm.1350	Ipp
103581_at	2.44072	up	Mm.1978	Acot1
102745_at	2.44056	up	Mm.364155	Tcrg-V3
104317_at	2.43843	up	Mm.22417	Cse1l
102562_at	2.43539	up
95481_at	2.43478	up	Mm.295330	Usp7
99623_s_at	2.43475	up	Mm.43278	Olfm1
103523_at	2.43339	up	Mm.22831	Leng8
95601_at	2.4325	up	Mm.182053	Ubqln1
98493_at	2.42799	up	Mm.284491	3200002M19Rik
97645_f_at	2.42703	up		LOC100502924
94271_at	2.42377	up	Mm.22480	Dmtf1
103728_at	2.42014	up	Mm.24295
97849_at	2.42011	up	Mm.28278	Cav1
99993_at	2.41792	up	Mm.4487	Anpep
93281_at	2.41675	up	Mm.1782	Rcn2
161451_r_at	2.41519	up	Mm.254370	Clcn5
162217_r_at	2.41167	up	Mm.39472	Fdps
101907_s_at	2.41081	up	Mm.439731	Ceacam2
103312_f_at	2.41059	up	Mm.21228	Esf1
160811_at	2.41012	up	Mm.320432	AU022870
160872_f_at	2.40907	up	Mm.389948	2310008H09Rik
98136_at	2.40837	up	Mm.18652	Sms
100479_at	2.40574	up	Mm.5001	Dnmt3a
92684_at	2.40322	up	Mm.329136	Lonp1
102924_at	2.40292	up	Mm.1645	Dtx1
161180_r_at	2.40288	up	Mm.442561	Ifi204
93980_at	2.40124	up	Mm.289818	Mak16
161618_r_at	2.40053	up	Mm.379345	Sidt2
160132_at	2.3989	up	Mm.21160	Clps
94786_at	2.39881	up
161725_r_at	2.39789	up	Mm.390775	Ube2v2
97759_at	2.39748	up	Mm.343607	Kcnma1
98848_at	2.39699	up	Mm.5068	Sorbs3
102169_at	2.39679	up	Mm.233576	Olfr93
97282_at	2.39655	up	Mm.440479	Mela
96839_at	2.39357	up	Mm.479531	1110014N23Rik
96132_at	2.3912	up	Mm.391102	Apcdd1
103613_at	2.39105	up	Mm.392781	Aldoart2
100966_at	2.39101	up	Mm.6609	Serpind1
162138_s_at	2.3898	up		Cbx6
93958_at	2.38921	up	Mm.228903	Rnf14
103520_at	2.38734	up	Mm.282184	Vegfa
100463_at	2.38681	up	Mm.4908	Csn1s2a
103270_at	2.38651	up	Mm.20858	Gtse1
160996_at	2.38515	up	Mm.347441	Foxd1
92622_at	2.38442	up	Mm.11112	Spns1
92708_at	2.38398	up		Ddx19b
100298_at	2.3809	up	Mm.86487	Pspn
92299_at	2.37825	up	Mm.404761	Kdm5a
101625_at	2.37708	up	Mm.71045	Kcns2
92401_at	2.37673	up	Mm.245151	Ltc4s
95587_at	2.37494	up	Mm.296876	Coq10a
92658_at	2.3743	up	Mm.44235	Foxq1
AFFX-BioB-M_at	2.37328	up
99894_at	2.37257	up	Mm.24807	Ptgfrn
96036_at	2.37243	up	Mm.25849	Fis1
103837_at	2.37175	up	Mm.20940	Casp14
93261_at	2.37114	up	Mm.17185	Lgmn
97172_s_at	2.3703	up	Mm.35670	Abcc9
101348_at	2.37026	up		Gm4964
100341_g_at	2.36939	up	Mm.341781	Slc10a1
102867_at	2.36854	up	Mm.14774	Tead4
99845_at	2.36737	up	Mm.6257	Slc1a6
94156_at	2.36703	up	Mm.12802	Nppc
95958_at	2.36593	up		Tmem181d-ps
92775_at	2.36471	up	Mm.277091	Pabpc4
161656_r_at	2.36261	up	Mm.2786	Proc
94129_at	2.36143	up		Gm2682
97090_at	2.36067	up	Mm.252156	Tcf20
102646_at	2.35989	up	Mm.119155	Usp34
96958_at	2.35747	up	Mm.30217	Cib1
102279_at	2.35312	up	Mm.277125	Uba7
94084_at	2.35191	up	Mm.109930	Cdc26
161789_r_at	2.35047	up	Mm.4628	Smpd1
161381_r_at	2.35016	up	Mm.275762	Gm6768 /// Ncoa4
100962_at	2.35014	up	Mm.336898	Nab2
104482_at	2.34885	up	Mm.260716	Stx2
93824_at	2.34826	up	Mm.343942	Cps1
161960_f_at	2.3477	up	Mm.246436	Dynll2
96334_f_at	2.34619	up	Mm.297048	Cyp2c40 /// Cyp2c67 /// Cyp2c68 /// Cyp2c69
96949_at	2.34562	up	Mm.30205	Ythdf1
97553_at	2.34501	up	Mm.33808	Galnt2
97339_at	2.34346	up	Mm.290182	Git1
102812_i_at	2.34229	up	Mm.224935	Uba5
102566_at	2.34167	up	Mm.167882	Dcc
97425_at	2.34056	up	Mm.270088	Slc44a1
100432_f_at	2.34024	up	Mm.329100	Mdfi
160469_at	2.33956	up	Mm.4159	Thbs1
92504_at	2.33876	up	Mm.42201	Hus1
96908_at	2.3384	up	Mm.30138	Dmkn
92495_at	2.33829	up	Mm.214525	Cnot4
100594_at	2.33672	up	Mm.362054	Pigq
162435_f_at	2.3367	up	Mm.5264	Fez1
93616_g_at	2.33597	up	Mm.239941	Pbx3
160235_at	2.33571	up	Mm.27499	Tmem147
96637_at	2.33532	up	Mm.286353	Tbc1d1
98924_at	2.33516	up	Mm.263514	Art3
93918_at	2.33501	up	Mm.301148	Taf9
162453_at	2.33464	up
103288_at	2.33385	up	Mm.455873	Nrip1
160988_r_at	2.33322	up	Mm.278922	Fubp1
101851_at	2.33291	up	Mm.245851	Cd200
162362_f_at	2.33281	up	Mm.454219	Tnc
160100_at	2.33163	up	Mm.395598	Efhd2
100280_at	2.33163	up	Mm.8048	Hist1h1t
96783_at	2.33067	up	Mm.29080	Cdhr5
93224_at	2.33028	up	Mm.471605	A130082M07Rik /// Gm10890 /// Tcra
100390_s_at	2.32995	up	Mm.275937	Bfsp1
99237_at	2.32937	up
98547_at	2.32914	up	Mm.358650	Mrps12
98997_f_at	2.32872	up	Mm.37952	Krt35
103690_at	2.32728	up	Mm.391375	Lat2
98847_at	2.32527	up	Mm.206536	Sdc3
162085_r_at	2.32105	up	Mm.29317	Actr10
98279_at	2.32073	up	Mm.42041	Insrr
103546_at	2.32016	up	Mm.24684	Fosl2
161402_r_at	2.31995	up	Mm.34483	Tbcel
161013_f_at	2.31938	up	Mm.30	Spsb1
101657_at	2.31894	up	Mm.439764	Bmp8b
101822_at	2.31867	up	Mm.57183	Mc3r
161987_at	2.31776	up	Mm.6239	Pdyn
92489_at	2.31759	up	Mm.252599	Gimap1
160546_at	2.31619	up	Mm.7729	Aldoc
100323_at	2.31569	up	Mm.253533	Amd1 /// Amd2
93002_r_at	2.31517	up	Mm.5090	Tdgf1
98401_at	2.31306	up	Mm.158717	Hsd3b3
98305_at	2.31198	up	Mm.42148	Foxm1
97741_at	2.31125	up	Mm.110730	Tshb
104018_at	2.31108	up	Mm.26930	Lct
104243_r_at	2.30973	up	Mm.2821	6530401N04Rik
100707_at	2.30878	up	Mm.27949	Sh3rf1
96775_at	2.30629	up	Mm.29055	Cbx1
95782_at	2.30548	up	Mm.389349	Mageb3
99085_at	2.30543	up	Mm.38976	Usp3
92832_at	2.30538	up	Mm.130	Socs1
92948_at	2.30418	up	Mm.4922	Csf2
103867_at	2.30269	up	Mm.415909	2210409E12Rik /// Coil
101680_at	2.30199	up	Mm.305750	Gm5453 /// LOC100502756 /// Rpl27a
96335_at	2.30183	up	Mm.29974	Mrpl38
98314_g_at	2.30136	up	Mm.254610	Odz4
103812_at	2.30027	up	Mm.454553	Clca1
104340_at	2.30005	up	Mm.22522	Mbd1
98771_at	2.29957	up	Mm.250981	Ephb2
95320_at	2.29671	up	Mm.20434	Klrg1
97936_at	2.29612	up	Mm.207555	Zfp746
100976_at	2.29445	up	Mm.325643	Ptpn9
102101_f_at	2.29382	up	Mm.1268	Plp1
94504_at	2.29216	up	Mm.28955	Slc48a1
96500_at	2.29188	up	Mm.388880	Gata5
98424_at	2.29086	up	Mm.3414	Ptpn13
162061_f_at	2.2904	up	Mm.275393	Ppp2r4
104109_at	2.29007	up	Mm.21912	Fbxo21
161541_r_at	2.28875	up	Mm.316671	Tchh
102582_at	2.28823	up	Mm.57247	Apc2
103993_at	2.28784	up	Mm.261906	Spsb2
161946_r_at	2.28602	up	Mm.210815	Sorbs1
92871_at	2.28595	up	Mm.250605	Sel1l
101520_at	2.28546	up	Mm.275526	Spata6
98324_at	2.28522	up	Mm.472695	Foxa3
98307_at	2.2804	up	Mm.42150	Rasgrp1
100406_at	2.28038	up	Mm.4654	Ptpn5
103265_r_at	2.27893	up	Mm.20852	Epb4.1l1
99077_at	2.27837	up	Mm.265917	Thra
97875_at	2.27794	up	Mm.379082	Adrm1
103926_at	2.2767	up	Mm.260256	Eif4g1
93396_at	2.27642	up	Mm.352407	Slc4a1ap
104503_at	2.2761	up	Mm.244236	Pkn2
95907_at	2.27538	up	Mm.395604
102225_at	2.27528	up	Mm.25833	Rabgap1l
160128_at	2.27409	up	Mm.335385	Pccb
92493_at	2.27319	up	Mm.473794	Rbpjl
97398_at	2.27279	up	Mm.479173	Pck2
101043_f_at	2.27234	up	Mm.383263	Try4 /// Try5
98914_at	2.27187	up	Mm.272989	Asf1a
96737_at	2.27123	up	Mm.28904	Tbc1d22a
161427_f_at	2.2705	up	Mm.18036	E2f1
92944_at	2.2702	up	Mm.4920	Gria1
97277_at	2.27	up	Mm.27951	Triap1
93735_f_at	2.26989	up	Mm.289832	Psmc3
94095_at	2.26971	up	Mm.459159
101174_at	2.26956	up	Mm.270533	Ocm
97118_at	2.26937	up	Mm.131555	A630007B06Rik
95340_at	2.26878	up	Mm.2064	Mt3
94445_at	2.26749	up	Mm.28777	Pls3
103885_at	2.2674	up	Mm.246863	Prpf31
97387_at	2.26644	up	Mm.260577	Chpf
97096_at	2.26418	up	Mm.253102	Prkar2a
100091_at	2.26396	up	Mm.4593	Slc35b1
102789_at	2.26393	up	Mm.476843	Gata2
162033_f_at	2.26346	up	Mm.4449	D2Wsu81e
98481_at	2.26275	up	Mm.378962	Masp2
101670_at	2.25891	up
160628_at	2.25819	up	Mm.237085	Gcat
103752_r_at	2.25774	up	Mm.391038	Strn
92994_at	2.25687	up	Mm.5074	Lalba
103199_at	2.25682	up	Mm.190	Xcl1
102244_at	2.25672	up	Mm.10725	Prss39
103091_at	2.2567	up	Mm.1741	Relb
102250_at	2.25638	up	Mm.38386	Il27ra
102286_at	2.25603	up	Mm.220946	Araf
161136_r_at	2.25554	up	Mm.29615	2610001J05Rik
94208_at	2.25311	up	Mm.222825	LOC100046302 /// Pdia6
101662_at	2.24997	up	Mm.283410	Suz12
93096_at	2.24934	up	Mm.16422	Fgg
93652_i_at	2.24896	up	Mm.32321	Vamp1
101940_at	2.24885	up	Mm.953	Smpd2
161111_f_at	2.24706	up	Mm.384073	Dhh
92690_at	2.24695	up	Mm.456	Gif
160816_at	2.24641	up	Mm.29730	Fjx1
96101_at	2.24588	up	Mm.295230	Spint2
93202_at	2.24383	up	Mm.244235	Nt5e
104114_at	2.24257	up	Mm.337691	Edem3
161153_r_at	2.242	up	Mm.236969	Renbp
97428_at	2.24196	up	Mm.275309	Dom3z
100554_at	2.2406	up	Mm.5567	Pdlim1
98113_at	2.24046	up	Mm.32912	Psmb1
97682_r_at	2.24009	up	Mm.440885	Gstm3
98859_at	2.23969	up	Mm.46354	Acp5
99058_at	2.23873	up	Mm.157190	Hmga2
99083_at	2.23833	up	Mm.38963	Cyp2c37 /// Cyp2c50
104581_at	2.23823	up	Mm.386789	Zdhhc6
102233_at	2.23767	up	Mm.274099	4833442J19Rik
92499_at	2.23654	up	Mm.42190	Uncx
102134_f_at	2.23581	up	Mm.10314	Atp5g2
94705_at	2.23545	up	Mm.250185	Eya1
160343_at	2.23333	up	Mm.29452	Srp19
102930_at	2.23225	up	Mm.16756	Si
98598_at	2.23079	up		C78891
94528_at	2.23057	up	Mm.29037	Nubp1
161345_f_at	2.23009	up	Mm.316000	Cyp7b1
100078_at	2.22941	up	Mm.4533	Apoa4
95523_at	2.22843	up	Mm.328305	2900062L11Rik
97136_at	2.22818	up	Mm.244705	Trpm7
161562_f_at	2.22805	up	Mm.3254	Zfp787
160766_at	2.22772	up	Mm.28050	Cd2bp2
97397_at	2.22534	up	Mm.290142	Coq5
102743_at	2.22449	up	Mm.1287	Mapt
98558_r_at	2.22155	up	Mm.368	Psmb4
100396_i_at	2.22052	up	Mm.391420	Tyms-ps
99605_at	2.21988	up	Mm.359114
92191_at	2.21713	up	Mm.268657	Mettl5
161935_r_at	2.21656	up	Mm.28638	Sh3bgr
102255_at	2.21635	up	Mm.10760	Osmr
103912_at	2.2141	up	Mm.7726	Ppp2r1b
101867_at	2.21258	up	Mm.210196	Gpam
94172_at	2.21215	up	Mm.143767	Xrcc2
96244_at	2.21207	up	Mm.29807	Uchl1
92458_at	2.21207	up	Mm.294154	Orc1
104383_at	2.2106	up	Mm.290995	Crmp1
97328_at	2.20927	up	Mm.260504	Mark4
95783_g_at	2.20919	up	Mm.347462	Mageb1 /// Mageb2 /// Mageb3
101093_at	2.20885	up	Mm.738	Col4a1
98969_at	2.20792	up	Mm.365	Abcd1
92457_at	2.20789	up	Mm.41984	Prr15
100285_at	2.20689	up	Mm.389135	Col4a3
101931_at	2.20537	up	Mm.281464	Ptdss1
160700_i_at	2.20387	up	Mm.23662	Sema6c
94836_at	2.20272	up	Mm.194735
102215_at	2.20146	up	Mm.10125	Ift81
101210_at	2.1998	up	Mm.473702	Zfp651
160715_at	2.19976	up	Mm.24642	Vopp1
161478_at	2.19889	up	Mm.443	Mthfd2
95357_at	2.19824	up	Mm.263464	Nvl
100768_at	2.19789	up
99638_at	2.19775	up	Mm.4352	Col18a1
99451_at	2.1955	up	Mm.4065	Fam102a
96416_f_at	2.19516	up	Mm.390558	Hist1h3i
99831_at	2.19412	up	Mm.6204	Cort
102750_at	2.19344	up	Mm.293931	Apba3
96309_r_at	2.19278	up	Mm.423154	Gm10154 /// Gm6404 /// LOC100048552 /// Rpl34
94349_at	2.19095	up	Mm.326336	Khdc1b
97438_r_at	2.19037	up	Mm.130148	Ankib1
161217_r_at	2.18975	up
96981_at	2.18973	up	Mm.88822	Olfr1507
161500_i_at	2.18918	up	Mm.4387	Bad
97538_at	2.18862	up	Mm.3317	Gusb
93517_at	2.18739	up	Mm.1949	Col6a2
162160_at	2.18703	up	Mm.28366	Ide
100760_at	2.18659	up	Mm.33740	Dsc1
101786_at	2.18489	up	Mm.142718	Kcna4
100763_at	2.1833	up		D2Ertd127e
92580_at	2.18327	up	Mm.10528	Hars
93578_at	2.18325	up	Mm.458254	Gm10020 /// Gm10224 /// Gm4294 /// LOC100505014 /// Rpl15
103830_at	2.18324	up	Mm.2093	Snai1
162293_r_at	2.1825	up
92390_at	2.18248	up	Mm.229108	Pik3cd
96217_at	2.18217	up	Mm.123211	Polb
94891_s_at	2.18195	up	Mm.329083	Mea1
92673_at	2.1815	up	Mm.143603	Sh3gl2
102398_at	2.18104	up	Mm.1243	Rxrb
93081_at	2.18073	up	Mm.270186	Rbbp7
102305_at	2.18016	up	Mm.272290	Gpr37l1
104681_at	2.17969	up	Mm.195916	Diap1
92445_at	2.17881	up	Mm.334658	Cacna1a
161851_r_at	2.17866	up	Mm.140243	Bphl
161489_r_at	2.17782	up	Mm.251890	Tmem109
103050_at	2.17735	up	Mm.16497	Tcf21
104138_at	2.17702	up	Mm.22116	Pafah2
100037_at	2.17558	up	Mm.44219	Ddx18
162228_f_at	2.17286	up	Mm.265546	Stard3
161770_f_at	2.17053	up	Mm.259326	Ankzf1
101634_at	2.16868	up	Mm.6343	Npm1
98806_s_at	2.16851	up	Mm.439722	Tub
160422_at	2.1685	up	Mm.34410	Ruvbl2
104025_at	2.16752	up	Mm.26995	Thop1
160227_s_at	2.16711	up	Mm.472101	Bysl
104318_at	2.16592	up	Mm.22418	Pex5
101831_at	2.16571	up	Mm.57202	Shh
101485_at	2.16509	up	Mm.197555	Eif4a3
93703_at	2.16439	up	Mm.86421	Cldn6
92988_i_at	2.16383	up	Mm.260881	Cadps
98849_at	2.16378	up	Mm.507
160264_s_at	2.16318	up	Mm.198138	Pcp4l1
160703_at	2.16288	up	Mm.23758	Poldip3
99984_at	2.16216	up	Mm.4454	Elk3
97226_at	2.16188	up	Mm.370185	Gna12
94348_f_at	2.16123	up	Mm.258431	Pcmt1
AFFX-BioB-3_at	2.15835	up
99475_at	2.15772	up	Mm.474283	Socs2
92727_at	2.15767	up	Mm.4657	Apba2
96272_at	2.15632	up	Mm.29855	Ptprf
102953_at	2.15415	up	Mm.17510	Msln
92262_at	2.15403	up	Mm.35705	Zmat3
99657_at	2.1516	up	Mm.43778	Gm5805 /// Rps14
100343_f_at	2.15126	up	Mm.439690	Tuba1a
99168_at	2.14999	up	Mm.295908	Pigs
101816_at	2.1489	up		Serpinb3a
102861_at	2.14835	up	Mm.271740	Slc22a18
93136_at	2.14808	up	Mm.148886	Epyc
101407_at	2.14711	up	Mm.7319	Fxn
94944_at	2.14663	up	Mm.306163	Prkar1b
103348_at	2.14635	up	Mm.291279	Osbp
104743_at	2.14634	up	Mm.334841	Cdh13
94703_at	2.14598	up	Mm.358616	Krt2
161800_r_at	2.14489	up	Mm.114116	Ddx50
94175_at	2.14432	up		T2
100382_at	2.14429	up	Mm.479695	St6galnac1
160075_at	2.14099	up	Mm.12915	Nit1
161591_r_at	2.14047	up	Mm.4655	Gal
102029_at	2.13926	up	Mm.10137	Il16
101842_g_at	2.13843	up	Mm.420648	Egfr
96126_at	2.13756	up	Mm.412319	Sgpl1
93885_g_at	2.13646	up	Mm.27343	Emcn
101626_at	2.13633	up	Mm.261495	Adam7
161623_at	2.13604	up	Mm.18630	Acadvl
93385_at	2.13556	up	Mm.148315	Nthl1
160587_at	2.135	up	Mm.273724	Tssc1
162266_f_at	2.13396	up
104314_r_at	2.13339	up	Mm.171374	1110032A03Rik
97451_at	2.13314	up	Mm.30251	Mcfd2
161087_r_at	2.1324	up		LOC100504302
161788_f_at	2.13214	up	Mm.982	S1pr1
92677_s_at	2.13159	up	Mm.391013	Runx2
96571_at	2.13024	up	Mm.28561	Prkcz
94451_at	2.12825	up	Mm.260009	Nsun2
93956_at	2.12711	up	Mm.426079	Ifit3
101719_at	2.12654	up	Mm.57030	Pnmt
161075_at	2.12638	up	Mm.258310	Esyt3
104001_at	2.12635	up	Mm.478293	Rfc5
102238_at	2.12603	up	Mm.136217	Ascl1
100363_at	2.12371	up	Mm.302793	Syt9
160304_r_at	2.12338	up	Mm.260539	Psmd11
162433_f_at	2.12224	up	Mm.29363	Nop56
94352_at	2.12203	up	Mm.210334	Mbtd1
103023_at	2.12031	up	Mm.1593	Lcat
160955_at	2.1202	up	Mm.422972	Fam136a
162270_r_at	2.11869	up
96582_at	2.11757	up	Mm.433941	Ncam2
161205_at	2.11753	up	Mm.3841	Cox8b
104684_at	2.11616	up	Mm.278672	Grin1
95486_at	2.11605	up	Mm.383423	Jmjd6
162358_i_at	2.11532	up	Mm.229291	Slc25a1
98961_at	2.11521	up	Mm.153710	B3galnt1
101636_at	2.1152	up	Mm.449470	Mucl1
95441_at	2.11409	up	Mm.303703	Timm23
160248_at	2.11407	up	Mm.278922	Fubp1
93639_r_at	2.11299	up		Igl-C1
161580_f_at	2.11265	up	Mm.5856	Nub1
93847_at	2.11231	up	Mm.184021	Ptprd
161294_f_at	2.11173	up	Mm.200608	Clu
104255_at	2.11053	up	Mm.329322	Fhod3
104715_at	2.11022	up	Mm.41864	Ubap2
95325_at	2.11021	up	Mm.86413	Cyth1
93630_at	2.10999	up	Mm.29495	Celf1
160793_at	2.10815	up	Mm.28825	Pou6f1
101433_at	2.10763	up	Mm.7580	Mr1
102167_at	2.10741	up
98817_at	2.10685	up	Mm.4913	Fst
162003_at	2.10516	up	Mm.28291	Rsl1d1
162105_r_at	2.10512	up
96187_at	2.10494	up	Mm.260938	Pkp4
98355_at	2.10387	up	Mm.440501	Gpr133
98632_at	2.10376	up	Mm.388	Ada
104330_g_at	2.10368	up	Mm.22478	Arid1a
96166_at	2.10328	up	Mm.391476	Tex261
96530_at	2.10232	up	Mm.27091
92355_at	2.10227	up	Mm.39496	Zfpm2
160588_at	2.10178	up	Mm.139115	Zfp131
162096_at	2.10078	up	Mm.27444	Pole3
99436_at	2.10071	up	Mm.283714	Spn
162205_f_at	2.09874	up	Mm.244143	Prss32
94810_at	2.09812	up	Mm.142822	Ewsr1
102401_at	2.09707	up	Mm.105218	Irf1
93184_at	2.09704	up	Mm.36746	Tbl2
103931_at	2.09687	up	Mm.2514	Gpr162
161818_f_at	2.09645	up	Mm.1641	Car4
104322_at	2.09477	up	Mm.22448	Ckap2
93012_at	2.09365	up	Mm.426637	Tsn
102418_at	2.09357	up	Mm.390423	Tex19.1
161344_r_at	2.09354	up	Mm.329353	Etf1
102277_at	2.09312	up	Mm.107441	Zfp26
97482_at	2.09274	up	Mm.179091	Cab39l
103253_at	2.09214	up	Mm.20472	Lin7b
162106_f_at	2.09185	up	Mm.439738	Krt33b
160948_at	2.09033	up	Mm.439683	Ppp3cc
160382_at	2.09013	up	Mm.473269	Rrp7a
98992_at	2.08938	up	Mm.261226	B9d1
92879_at	2.08897	up	Mm.14501	Ppm1g
97956_g_at	2.08851	up	Mm.30438	Tyrp1
162250_f_at	2.08696	up	Mm.233082	Zcchc6
97131_at	2.08585	up	Mm.477150	Stk11ip
162083_f_at	2.08569	up	Mm.380410	Il2 /// Ntan1
99418_at	2.08558	up	Mm.141083	Bcl2l11
97082_at	2.0852	up	Mm.137052	Oca2
101216_at	2.08478	up	Mm.367551
96156_at	2.08435	up		Snhg6
98395_at	2.08422	up	Mm.236081	Crhr2
102716_at	2.08263	up	Mm.227733	Eya3
100357_g_at	2.08087	up	Mm.271980	Gprasp1
99895_at	2.08051	up	Mm.442098	Ccr8
162213_i_at	2.07983	up	Mm.261182	Tmbim1
93084_at	2.07831	up	Mm.16228	Slc25a4
95636_at	2.07807	up	Mm.39265	0610010K14Rik
95563_at	2.0775	up	Mm.305925	Arih1
99528_at	2.07586	up	Mm.188432	Spin1
98728_at	2.0757	up	Mm.12810	Tnfrsf8
103542_at	2.0754	up	Mm.23606	Tnks1bp1
104647_at	2.07532	up	Mm.292547	Ptgs2
92753_at	2.0742	up	Mm.472701	Meis3
160702_at	2.07323	up	Mm.387719	Esrp1
94952_at	2.07318	up	Mm.479207	Igf2bp2
103784_at	2.07215	up	Mm.275349	Gemin5
160928_at	2.07135	up	Mm.358730	Tfpt
103517_at	2.06979	up	Mm.436517	A530040E14Rik /// LOC100038957
94379_at	2.06974	up	Mm.402393	Kif1b
98955_at	2.06906	up	Mm.28761	Stk25
103471_at	2.06875	up	Mm.444918	Tbc1d15
104455_at	2.06858	up	Mm.222329	Camk4
95555_at	2.06853	up	Mm.284811	Unc119
99159_at	2.06839	up	Mm.41656	Ppif
92792_at	2.06826	up	Mm.171378	Ucp2
97700_at	2.06783	up	Mm.440940	H2-K1
98431_at	2.06606	up	Mm.34365	Dusp12
AFFX-BioC-3_at	2.06532	up
160577_at	2.06491	up	Mm.330819	Atp9a
161252_r_at	2.06461	up
92969_at	2.06412	up	Mm.229249	Ddr2
96160_at	2.0641	up	Mm.244549	Slc6a9
94857_at	2.06405	up	Mm.263161	Mpg
103763_at	2.06244	up	Mm.130752	Ash1l
160663_at	2.06232	up	Mm.205045	Ddx41
AFFX-CreX-5_at	2.06229	up
98998_r_at	2.06172	up	Mm.37952	Krt35
94764_at	2.06149	up	Mm.1618	Itgal
94190_at	2.06117	up	Mm.12935	Tnfrsf17
101300_at	2.0609	up	Mm.329041	H2-M2
94220_at	2.05977	up	Mm.22240	Sh3bgrl3
101036_at	2.05962	up	Mm.380026	Tomm20
161047_at	2.05905	up	Mm.278560	Atp5d
94542_at	2.05755	up	Mm.210334	Mbtd1
101981_at	2.05743	up	Mm.968	Nr1h2
162321_f_at	2.05623	up	Mm.42241	Barx1
101451_at	2.05541	up	Mm.389800	Peg3
102730_at	2.05508	up	Mm.14437	H2-M3
98563_f_at	2.05318	up	Mm.383472	Mcrs1
92599_at	2.05149	up	Mm.219627	Pgam2
97441_at	2.05088	up	Mm.297078	Acin1
161798_r_at	2.05069	up	Mm.26043	Gtf3c4
97691_at	2.05066	up	Mm.305750	Rpl27a
95035_at	2.05062	up	Mm.27546	Ipo4
97358_at	2.05004	up	Mm.260733	Lphn1
160244_at	2.04915	up	Mm.409556	Fem1a
92715_at	2.04907	up	Mm.140210	Ubd
94462_at	2.04888	up	Mm.28839	Eif2b1
93863_f_at	2.04831	up	Mm.425519	Defa-rs7 /// Defa17 /// Defa23 /// Defa24 /// Defa3 /// Defa6 /// Gm15284 /// LOC100046144
103043_at	2.04814	up	Mm.16366	Mtcp1
104271_at	2.04801	up	Mm.2857	Gpr182
160292_at	2.04697	up	Mm.287977	Sco2 /// Tymp
101756_f_at	2.04655	up	Mm.57085	Sprr2k
102360_at	2.04614	up	Mm.89959	Mthfr
102783_at	2.04483	up	Mm.276098	Fggy
162183_at	2.04453	up	Mm.200446	Nt5dc3
162238_r_at	2.04233	up	Mm.21297	Shkbp1
99779_at	2.04178	up	Mm.426241	Zyg11b
92366_at	2.0414	up	Mm.256087	Lama2
103508_at	2.03985	up	Mm.381165	Pcgf5
104738_at	2.03956	up	Mm.266312	Dnajc2
102037_at	2.03916	up	Mm.132237	Mapre2
94775_at	2.03904	up	Mm.16745	Oxt
92195_at	2.03844	up	Mm.273090	Cebpg
162496_r_at	2.03842	up	Mm.17851	Ndufa3
92210_at	2.03801	up	Mm.439874	Angpt2
102429_at	2.03769	up	Mm.391146	Slc22a12
100909_at	2.0371	up	Mm.5875	Prss8
96984_at	2.03702	up	Mm.88824	Olfr1509
103663_at	2.03642	up	Mm.196045	Pomgnt1
97374_at	2.03576	up	Mm.286863	2810025M15Rik
101758_at	2.03549	up	Mm.474483	Grem1
96535_at	2.03548	up	Mm.279272	Zbtb45
92216_at	2.03497	up	Mm.34407	Smad7
97252_at	2.03403	up	Mm.296860	Mrto4
102165_at	2.03401	up
AFFX-BioC-5_at	2.03399	up
161375_at	2.03339	up
161791_r_at	2.03339	up	Mm.28140	Tbc1d10a
93299_at	2.03277	up	Mm.18210	Msh6
160159_at	2.03185	up	Mm.260114	Ccnb1
92789_r_at	2.03079	up	Mm.12481	Cetn3
160995_at	2.03065	up	Mm.219183	Repin1
99672_at	2.03059	up	Mm.297883	Clcn4-2
98116_at	2.03029	up	Mm.3485	Hpx
161795_r_at	2.03029	up	Mm.283339	Prpf39
161395_i_at	2.02914	up	Mm.1396	Slc30a3
94145_at	2.02863	up	Mm.1245	Ifnb1
94826_at	2.02828	up	Mm.271674	Eif6
94385_at	2.02791	up	Mm.38229	Cnih4
161439_f_at	2.0275	up	Mm.290086	Ap1m1
104098_at	2.02613	up	Mm.21853	Pxmp2
160991_at	2.02583	up	Mm.25648	Nkiras1
98560_at	2.0252	up	Mm.290026	Cltb
162165_f_at	2.02518	up	Mm.345385	2900092E17Rik
94296_s_at	2.02476	up	Mm.261570	Gtf2i
101798_at	2.02393	up
100775_at	2.02354	up
161088_r_at	2.02117	up	Mm.328945	Akap8
103526_at	2.01996	up	Mm.2296	Padi2
92527_at	2.01951	up	Mm.439750	Adcy9
[truncated: 2,335 more rows]
